# Supplementary material for: Filling Gaps in Biodiversity Knowledge for Macrofungi: Contributions and Assessment of an Herbarium Collection DNA Barcode Sequencing Project
Source: PLoS One. 2013 Apr 30;8(4):e62419. doi: 10.1371/journal.pone.0062419 (PMC3640088; doi:10.1371/journal.pone.0062419)
Supplement: Table S1 — Collection data. (XLSX) [file pone.0062419.s003.xlsx]

## Sheet: Sheet1
Supporting Information Table S1. Collection data.
Organism	MCVE Accession	GenBank Accession	Collected by	Collection date	Country	Family	Notes
Agaricus romagnesii	885	JF908105	E. Cautero	1993-09-12	Italy	Agaricaceae
Aleuria rhenana	16613	JF908758	A. Bizzi/L. Levorato	2003-10-16	Italy	Pyronemataceae
Alpova rubescens	16942	JF908774	A. Montecchi	1984-10-10	Italy	Paxillaceae
Amanita beckeri	7826	JF907758	E. Campo	1994-10-01	Italy	Amanitaceae
Amanita caesarea	10350	JF907759	D. Doro	1996-09-08	Italy	Amanitaceae
Amanita eliae	16808	JF907763	L. Lorenzon	2004-05-23	Italy	Amanitaceae
Amanita gilberti	7813	JF907757	G. Ricci/R. Tassan	1992-11-07	Italy	Amanitaceae
Amanita hyperborea	15159	JF907761	G. Ricci	1999-08-21	Italy	Amanitaceae
Amanita oblongispora	15831	JF907762	G. Consiglio	1999-10-12	Italy	Amanitaceae
Amanita regalis	17157	JF907764	J. Vauras	2003-08-07	Finland	Amanitaceae
Amanita rubescens	12901	JF907760	R. Bortolotti	1997-07-26	Italy	Amanitaceae
Amanita vaginata	2550	JF907756	P. Cesari	1987-08-09	Italy	Amanitaceae
Arcangeliella borziana	16944	JF908775	A. Montecchi	1999-11-01	Italy	Russulaceae
Armillaria bulbosa	1296	JF907766	G. Robich	1993-09-30	Italy	Physalacriaceae
Armillaria gallica	11042	JF907778	A. Pergolini	1995-10-04	Italy	Physalacriaceae
Armillaria ostoyae	10154	JF907777	E. Campo	1996-07-21	Italy	Physalacriaceae
Armillariella mellea	8602	JF907776	L. Zambolin/C. Losi	1995-10-07	Italy	Physalacriaceae
Arrhenia rickenii	16455	JF908757	S. Alberti	2002-12-08	Italy	Tricholomataceae
Baeospora myosura	11117	JF907779	D .& M. Antonini	1996-09-24	Germany	Marasmiaceae
Baeospora myriadophylla	709	JF907765	E. Campo	2002-09-21	Italy	Marasmiaceae
Bolbitius aleuriatus	3029	JF907770	B. Brizzi	1993-12-28	Italy	Bolbitiaceae
Bolbitius demangei	4030	JF907771	F. Doveri	1994-05-04	Italy	Bolbitiaceae
Bolbitius tener	15044	JF907782	A. Coan	1999-06-01	Italy	Bolbitiaceae
Bolbitius variicolor	2303	JF907768	G. Zecchin	1989-06-18	Italy	Bolbitiaceae
Boletopsis grisea	17164	JF908784	J. Vauras	2005-09-23	Finland	Bankeraceae
Boletus aereus	17212	JF907787	A. Ciavarella	2001-07-13	Italy	Boletaceae
Boletus appendiculatus	17210	JF907786	G. Simonini	2000-07-01	Italy	Boletaceae
Boletus barrowsii	18605	JF907801	G. Barrows	1971-09-20	USA	Boletaceae
Boletus caucasicus	17696	JF907789	L. Cocchi	1994-07-06	Italy	Boletaceae
Boletus comptus	17827	JF907791	G. Redeuilh	1994-11-13	Italy	Boletaceae
Boletus fragrans	18555	JF907800	G. Consiglio	2000-11-01	Italy	Boletaceae
Boletus griseus	18480	JF907798	R. Flores	1998-12-07	Guatemala	Boletaceae
Boletus impolitus	17173	JF907783	anonymous	1986-09-15	Italy	Boletaceae
Boletus luridus	18182	JF907793	G. Simonini	1997-06-21	Italy	Boletaceae
Boletus luridus	18902	JF907802	L. Cocchi	1991-10-17	italy	Boletaceae
Boletus pinophilus	18069	JF907792	C. Lavorato	1995-10-19	Italy	Boletaceae
Boletus piperatoides	18377	JF907795	M. Contu	1998-10-15	Italy	Boletaceae
Boletus pulchrotinctus	17304	JF908771	G. Simonini	1986-10-03	Italy	Boletaceae
Boletus pulverulentus	18188	JF907794	G. Simonini	1997-08-24	Italy	Boletaceae
Boletus queletii	17196	JF907784	M. Papa	1997-09-27	Italy	Boletaceae
Boletus queletii	17208	JF907785	G. Simonini	1999-09-19	Italy	Boletaceae
Boletus regius	17387	JF907788	G. Simonini	1990-08-23	Italy	Boletaceae
Boletus rhodopurpureus	17750	JF907790	G. Simonini	1994-08-06	Italy	Boletaceae
Boletus rhodopurpureus	18431	JF907796	G. Simonini	1999-08-26	Italy	Boletaceae
Boletus separans	18497	JF907799	R. E. Halling	1987-09-30	USA	Boletaceae
Boletus xanthoporus	18455	JF907797	G. Simonini	1999-08-26	Italy	Boletaceae
Callistosporium xanthophyllum	14096	JF907781	S. La Rocca/G. Robich	1998-11-12	Italy	Tricholomataceae
Calocybe carnea	5242	JF907773	E. Campo	1994-08-12	Italy	Lyophyllaceae
Calocybe chrysenteron	4398	JF907772	G. Vianello	1994-08-07	Italy	Lyophyllaceae
Calocybe constricta	2380	JF907769	G. Zecchin	1993-10-17	Italy	Lyophyllaceae
Calocybe fallax	5972	JF907774	E. Campo	1994-09-24	Italy	Lyophyllaceae
Calocybe gambosa	8064	JF907775	L. Levorato/C. Losi	1995-05-20	Italy	Lyophyllaceae
Calocybe ionides	13284	JF907780	G. Cervato	1996-10-20	Italy	Lyophyllaceae
Camarophyllus pratensis	1708	JF907767	E. Campo	1993-10-10	Italy	Hygrophoraceae
Cantharellula umbonata	17128	JF907803	J. Vauras	2001-10-15	Finland	Tricholomataceae
Chalciporus rubinus	18508	JF908793	A. Taylor	1998-08-28	United Kingdom	Boletaceae
Chalciporus trinitensis	18465	JF908790	R. Flores	1998-09-01	Guatemala	Boletaceae
Clitocybe alexandri	5953	JF907816	E. Campo	1994-08-16	Italy	Tricholomataceae
Clitocybe alkaliviolascens	13243	JF907807	L. Filippi	1997-06-20	Italy	Tricholomataceae
Clitocybe amarescens	21253	JF907818	G. Consiglio	1997-11-16	Italy	Tricholomataceae
Clitocybe bresadoliana	16016	JF907810	E. Bizio	2001-08-22	Italy	Tricholomataceae
Clitocybe brumalis	9252	JF907822	E. Campo	1995-04-22	Italy	Tricholomataceae
Clitocybe dealbata	11212	JF907804	E. Bizio	1996-10-26	Italy	Tricholomataceae
Clitocybe deciptiva	2148	JF907811	F. Ferigo	1993-10-04	Italy	Tricholomataceae
Clitocybe ditopa	12184	JF907805	E. Campo	1996-08-23	Italy	Tricholomataceae
Clitocybe dryadicola	13438	JF907808	E. Campo	1997-08-20	Italy	Tricholomataceae
Clitocybe font-queri	14562	JF907809	D. Doro	1998-10-30	Italy	Tricholomataceae
Clitocybe hydrogramma	4754	JF907814	E. Cautero	1994-08-29	Italy	Tricholomataceae
Clitocybe leucodiatreta	21256	JF907819	G. Consiglio	1997-11-17	Italy	Tricholomataceae
Clitocybe metachroa	13056	JF907806	E. Bizio	1997-11-16	Italy	Tricholomataceae
Clitocybe metachroides	21263	JF907820	G. Consiglio	1998-12-18	Italy	Tricholomataceae
Clitocybe phaeophtalma	4858	JF907815	E. Bizio	1994-09-08	Italy	Tricholomataceae
Clitocybe rhizophora	3750	JF907812	V. Caroti	1994-04-09	Italy	Tricholomataceae
Clitocybe vermicularis	4015	JF907813	A. Gennari	1994-04-15	Italy	Tricholomataceae
Clitocybe vermicularis	21227	JF907817	A. Garbellotto	1999-05-13	Italy	Tricholomataceae
Clitocybe vibecina	21312	JF907821	G. Consiglio	1997-11-21	Italy	Tricholomataceae
Clitocybula lacerata	16837	JF908760	E. Bizio	2004-10-08	Italy	Marasmiaceae
Collybia hariolorum	1045	JF907991	E. Cautero	1993-07-11	Italy	Marasmiaceae
Conocybe ambigua	12826	JF907825	A. D'Este	1997-06-23	Italy	Bolbitiaceae
Conocybe bulbifera	12824	JF907824	E. Bizio	1997-06-24	Italy	Bolbitiaceae
Conocybe dumetorum	8371	JF907834	E. Bizio	1995-08-19	Italy	Bolbitiaceae
Conocybe dunensis	9662	JF907836	M. Castoldi/G. Robich	1996-04-14	Italy	Bolbitiaceae
Conocybe fuscimarginata	21184	JF907830	G. Consiglio	1992-06-17	Italy	Bolbitiaceae
Conocybe fuscomarginata	12631	JF907823	E. Cautero	1997-05-02	Italy	Bolbitiaceae
Conocybe kuehneriana	8292	JF907832	M. Crivellari	1995-06-04	Italy	Bolbitiaceae
Conocybe moseri	4341	JF907826	L. Zambolin	1993-08-20	Italy	Bolbitiaceae
Conocybe rickeniana	21185	JF907831	G. Consiglio/G. Bordoni	1997-11-08	Italy	Bolbitiaceae
Conocybe rickenii	4671	JF907827	L. Zambolin	1994-10-13	Italy	Bolbitiaceae
Conocybe rickenii	20967	JF907828	F. Doveri/V. Caroti	1995-04-30	Italy	Bolbitiaceae
Conocybe sabulicola	6649	JF907829	E. Bizio	1994-10-30	Italy	Bolbitiaceae
Conocybe subpubescens	8364	JF907833	E. Bizio	1995-08-23	Italy	Bolbitiaceae
Conocybe tenera	93	JF907835	E. Bizio/L. Zambolin	1993-04-18	Italy	Bolbitiaceae
Coprinus callinus	15323	JF907841	G. Simonini	1984-04-23	Italy	Agaricaceae
Coprinus candidolanatus	21220	JF907837	A. Bizzi/G. Zecchin	1999-04-13	Italy	Agaricaceae
Coprinus comatus	1157	JF907838	C. Losi	1993-10-17	Italy	Agaricaceae
Coprinus cortinatus	16428	JF907847	A. Bizzi	2002-10-05	Italy	Agaricaceae
Coprinus hercules	7878	JF907839	A. Gennari	1994-11-07	Italy	Psathyrellaceae
Coprinus lagopus	15901	JF907845	G. Simonini	1985-11-10	Italy	Psathyrellaceae
Coprinus niveus	4585	JF907848	E. Bizio	1994-08-13	Italy	Psathyrellaceae
Coprinus phlyctidosporus	15575	JF907842	G. Simonini/G. Donelli	1986-05-10	Italy	Psathyrellaceae
Coprinus spilosporus	15273	JF907840	L. Filippi	1999-07-17	Italy	Agaricaceae
Coprinus sterquilinus	15595	JF907843	G. Simonini	1987-06-26	Italy	Agaricaceae
Coprinus strossmayeri	16069	JF907846	G. Zecchin	2001-10-28	Italy	Agaricaceae
Coprinus vosoustii	15607	JF907844	G. Donelli	1986-06-21	Italy	Agaricaceae
Cortinarius albovariegatus	16518	JF907914	E. Campo	2003-06-28	Italy	Cortinariaceae
Cortinarius alboviolaceus	1734	JF907875	E. Campo	1993-10-16	Italy	Cortinariaceae
Cortinarius alnetorum	1822	JF907878	E. Campo	1993-10-17	Italy	Cortinariaceae
Cortinarius alpicola	6021	JF907932	P. G. Jamoni	1994-09-15	Italy	Cortinariaceae
Cortinarius ammophilus	19533	JF907850	G. Robich	1990-04-21	Italy	Cortinariaceae
Cortinarius angelesianus	7833	JF907945	E. Campo	1994-08-04	Italy	Cortinariaceae
Cortinarius anomalus	4573	JF907923	E. Bizio	1994-08-25	Italy	Cortinariaceae
Cortinarius azureus	6111	JF907935	R. Tassan	1994-09-21	Italy	Cortinariaceae
Cortinarius balaustinus	9446	JF907957	L. Zambolin/L. Levorato	1995-10-01	Italy	Cortinariaceae
Cortinarius balteatoalbus	11165	JF907886	F. Bellù	1996-09-25	Germany	Cortinariaceae
Cortinarius bivellus	6112	JF907936	R. Tassan	1994-09-27	Italy	Cortinariaceae
Cortinarius brunneus	2763	JF907919	E. Campo	1993-08-16	Italy	Cortinariaceae
Cortinarius brunneus	9204	JF907950	R. Tassan	1995-08-06	Italy	Cortinariaceae
Cortinarius bulbosus	6115	JF907937	R. Tassan	1994-08-29	Italy	Cortinariaceae
Cortinarius bulliardii	14658	JF907906	E. Campo	1998-10-24	Italy	Cortinariaceae
Cortinarius bulliardii	19646	JF907860	G. Consiglio/G. Spisni	1998-10-02	Italy	Cortinariaceae
Cortinarius cagei	19647	JF907856	G. Consiglio/G. Spisni	1994-10-26	Italy	Cortinariaceae
Cortinarius callisteus	7835	JF907946	R.Tassan	1994-09-07	Italy	Cortinariaceae
Cortinarius candelaris	19648	JF907858	G. Consiglio	1992-10-31	Italy	Cortinariaceae
Cortinarius caperatus	17167	JF907916	J. Vauras	2004-08-18	Finland	Cortinariaceae
Cortinarius casimiri	15186	JF907908	L. Levorato	1999-11-20	Italy	Cortinariaceae
Cortinarius chamaesalicis	14662	JF907907	E. Campo/E. Bizio	1998-08-18	Italy	Cortinariaceae
Cortinarius chrysomallus	12130	JF907891	E. Campo/E. Bizio	1996-09-04	Italy	Cortinariaceae
Cortinarius chrysomallus	19545	JF907852	E. Campo	1996-09-04	Italy	Cortinariaceae
Cortinarius cinnamomeoluteus	4860	JF907925	E. Bizio	1994-09-08	Italy	Cortinariaceae
Cortinarius citrinofulvescens	3007	JF907920	E. Campo	1993-08-16	Italy	Cortinariaceae
Cortinarius citrinofulvescens	19535	JF907851	E. Campo	1993-08-16	Italy	Cortinariaceae
Cortinarius cliduchus	13116	JF907898	R. Tassan	1997-09-27	Italy	Cortinariaceae
Cortinarius colymbadinus	19650	JF907865	E. Campo/A. Coan	1999-05-09	Italy	Cortinariaceae
Cortinarius crassus	542	JF907854	R. Tassan	1993-09-04	Italy	Cortinariaceae
Cortinarius croceocaeruleus	1693	JF907871	E. Campo	1993-09-30	Italy	Cortinariaceae
Cortinarius croceus	2759	JF907918	E. Campo	1993-08-14	Italy	Cortinariaceae
Cortinarius cyanobasalis	11382	JF907887	A. Bidaud	1996-09-23	Germany	Cortinariaceae
Cortinarius cypriacus	19649	JF907859	G. Consiglio	1997-11-08	Italy	Cortinariaceae
Cortinarius decipiens	15701	JF907909	E. Bizio	2000-11-11	Italy	Cortinariaceae
Cortinarius delibutus	1780	JF907917	E. Campo	1993-07-25	Italy	Cortinariaceae
Cortinarius depressus	6661	JF907941	C. Rossi	1994-09-17	Italy	Cortinariaceae
Cortinarius dibaphus	9368	JF907955	G. Nobili	1995-10-28	Italy	Cortinariaceae
Cortinarius diosmus	12546	JF907895	M. Antonini	1995-10-01	Italy	Cortinariaceae
Cortinarius ectypus	13446	JF907900	R. Tassan	1997-07-08	Italy	Cortinariaceae
Cortinarius elotus	6043	JF907933	E. Bizio/C. Rossi/Padovan	1994-09-15	Italy	Cortinariaceae
Cortinarius everinus	19514	JF907857	G. Consiglio	1995-09-26	Italy	Cortinariaceae
Cortinarius foetens	6677	JF907942	R. Brotzu/F. Cipollone	1994-09-16	Italy	Cortinariaceae
Cortinarius fraudolosus	11776	JF907888	R. Tassan	1996-09-08	Italy	Cortinariaceae
Cortinarius gracilior	12370	JF907893	E. Campo	1996-10-12	Italy	Cortinariaceae
Cortinarius helvelloides	10304	JF907879	G. Zecchin	1996-07-22	Italy	Cortinariaceae
Cortinarius hemitrichus	14012	JF907904	M. Castoldi/G. Robich	1998-09-29	Italy	Cortinariaceae
Cortinarius humicola	16185	JF907911	D. Doro	2001-10-13	Italy	Cortinariaceae
Cortinarius infractus	6140	JF907938	R. Tassan	1994-09-21	Italy	Cortinariaceae
Cortinarius integerrimus	4995	JF907926	R. Tassan	1994-07-15	Italy	Cortinariaceae
Cortinarius ionophyllus	5213	JF907928	E. Campo	1994-07-24	Italy	Cortinariaceae
Cortinarius isabellinus	8011	JF907947	G. Zecchin	1995-04-30	Italy	Cortinariaceae
Cortinarius jubarinus	7680	JF907944	E. Bizio	1994-11-13	Italy	Cortinariaceae
Cortinarius laniger	12115	JF907889	E. Campo/G. Ricci	1996-09-02	Italy	Cortinariaceae
Cortinarius largusoides	1260	JF907869	B. Gasparini	1993-10-01	Italy	Cortinariaceae
Cortinarius lebretonii	19516	JF907863	G. Consiglio/G. Spisni	1994-11-13	Italy	Cortinariaceae
Cortinarius limonius	5244	JF907929	E. Campo	1994-08-04	Italy	Cortinariaceae
Cortinarius lucorum	9456	JF907958	E. Campo	1995-09-25	Italy	Cortinariaceae
Cortinarius malachius	16402	JF907913	E. Campo	2002-08-10	Italy	Cortinariaceae
Cortinarius minutulus	13473	JF907902	E. Bizio	1997-08-20	Italy	Cortinariaceae
Cortinarius moserianus	19553	JF907862	G. Consiglio	1995-10-07	Italy	Cortinariaceae
Cortinarius mucosus	12116	JF907890	E. Campo	1996-08-30	Italy	Cortinariaceae
Cortinarius multiformis	10695	JF907881	E. Bizio	1996-08-13	Italy	Cortinariaceae
Cortinarius muscigenus	5260	JF907930	E. Campo	1994-09-04	Italy	Cortinariaceae
Cortinarius nanceiensis	9282	JF907953	E. Campo	1995-09-25	Italy	Cortinariaceae
Cortinarius nemorensis	220	JF907849	E. Campo/G. Zecchin	2001-09-13	Italy	Cortinariaceae
Cortinarius olidus	1791	JF907877	E. Campo	1993-10-16	Italy	Cortinariaceae
Cortinarius oreobius	13466	JF907901	E. Campo/E. Bizio	1997-08-20	Italy	Cortinariaceae
Cortinarius paleifer	5198	JF907927	E. Campo	1994-08-08	Italy	Cortinariaceae
Cortinarius paragaudis	5267	JF907931	E. Campo	1994-08-04	Italy	Cortinariaceae
Cortinarius perrugatus	19517	JF907864	G. Consiglio/G. Bordoni	1994-11-26	Italy	Cortinariaceae
Cortinarius privignoides	9443	JF907956	L. Levorato/C. Losi	1995-10-01	Italy	Cortinariaceae
Cortinarius proteus	19557	JF907868	G. Consiglio	1999-09-26	Italy	Cortinariaceae
Cortinarius pseudocolus	19515	JF907861	G. Consiglio	1993-09-23	Italy	Cortinariaceae
Cortinarius purpurascens	6056	JF907934	R. Tassan	1993-10-13	Italy	Cortinariaceae
Cortinarius renidens	9338	JF907954	E. Bizio	1995-09-05	Italy	Cortinariaceae
Cortinarius riederi	16165	JF907910	R. Tassan	2001-09-13	Italy	Cortinariaceae
Cortinarius rigens	10679	JF907880	E. Bizio	1996-08-16	Italy	Cortinariaceae
Cortinarius rubellus	11002	JF907883	F. Bellù	1996-09-22	Germany	Cortinariaceae
Cortinarius rufoalbus	6848	JF907943	A. Pergolini	1994-09-29	Italy	Cortinariaceae
Cortinarius russeoides	1697	JF907872	E. Campo	1993-09-11	Italy	Cortinariaceae
Cortinarius saginus	10954	JF907882	T. E. Brandrud/O. Rohne	1996-09-22	Switzerland	Cortinariaceae
Cortinarius salor	11005	JF907884	F. Bellù	1996-09-22	Germany	Cortinariaceae
Cortinarius sanguineus	1726	JF907874	E. Campo	1993-07-25	Italy	Cortinariaceae
Cortinarius saniosus	9273	JF907952	E. Campo	1995-09-23	Italy	Cortinariaceae
Cortinarius saturatus	8643	JF907949	W. Peron	1994-10-10	Italy	Cortinariaceae
Cortinarius scaurus	1779	JF907876	E. Campo	1993-07-25	Italy	Cortinariaceae
Cortinarius scaurus	6164	JF907939	R. Tassan	1994-09-21	Italy	Cortinariaceae
Cortinarius scaurus	13125	JF907899	C. Rossi	1997-09-27	Italy	Cortinariaceae
Cortinarius semisanguineus	3534	JF907922	E. Campo	1993-08-10	Italy	Cortinariaceae
Cortinarius sodagnitus	4656	JF907924	L. Levorato	2002-10-14	Italy	Cortinariaceae
Cortinarius speciosissimus	1698	JF907873	E. Campo	1993-09-18	Italy	Cortinariaceae
Cortinarius spilomeus	6167	JF907940	R. Tassan	1994-09-07	Italy	Cortinariaceae
Cortinarius suaveolens	12848	JF907897	M. Marchetti	1989-11-27	Italy	Cortinariaceae
Cortinarius subpurpurascens	14615	JF907905	E. Campo/A. Coan	1998-09-12	Italy	Cortinariaceae
Cortinarius subtorvus	16555	JF907915	E. Campo	2003-07-26	Italy	Cortinariaceae
Cortinarius subvalidus	684	JF907855	G. Zecchin	1993-08-17	Italy	Cortinariaceae
Cortinarius tenebricus	8396	JF907948	E. Bizio	1995-08-25	Italy	Cortinariaceae
Cortinarius terpsichores	12371	JF907894	A. Coan	1996-10-08	Italy	Cortinariaceae
Cortinarius tortuosus	11095	JF907885	D .& M. Antonini	1996-09-24	Germany	Cortinariaceae
Cortinarius traganus	3528	JF907921	E. Campo	1993-08-08	Italy	Cortinariaceae
Cortinarius triformis	9228	JF907951	R. Tassan	1995-09-01	Italy	Cortinariaceae
Cortinarius turgidus	19548	JF907853	E. Campo	1996-08-07	Italy	Cortinariaceae
Cortinarius turmalis	12150	JF907892	E. Campo	1996-08-18	Italy	Cortinariaceae
Cortinarius urbicus	16368	JF907912	E. Campo	2002-06-13	Italy	Cortinariaceae
Cortinarius van-campiae	19555	JF907867	G. Consiglio	1995-10-04	Italy	Cortinariaceae
Cortinarius venetus	1691	JF907870	E. Campo	1993-09-30	Italy	Cortinariaceae
Cortinarius vernus	12690	JF907896	R. Tassan/E. Campo	1997-06-07	Italy	Cortinariaceae
Cortinarius vernus	19554	JF907866	E. Campo	1999-05-23	Italy	Cortinariaceae
Cortinarius zinziberatus	13976	JF907903	G. Macchi/M. Cervini	1998-06-26	Italy	Cortinariaceae
Craterellus cornucopioides	4525	JF907967	E. Bizio	1994-09-01	Italy	Cantharellaceae
Crepidotus cesatii	16593	JF907962	E. Bizio	2003-11-09	Italy	Inocybaceae
Crepidotus luteolus	16834	JF907963	E. Bizio	2004-09-30	Italy	Inocybaceae
Crepidotus mollis	6723	JF907959	F. Bersan	1994-10-26	Spain	Inocybaceae
Crepidotus sphaerosporus	11253	JF907960	L. Zambolin	1996-11-19	Italy	Inocybaceae
Crepidotus subverrucisporus	15720	JF907961	E. Bizio	2000-11-25	Italy	Inocybaceae
Crinipellis mauretanica	6725	JF907968	F. Bersan/G. Robich	1994-10-23	Spain	Marasmiaceae
Crinipellis stipitaria	7154	JF907969	E. Campo	1994-10-01	Italy	Marasmiaceae
Crinipellis zonata	21425	JF907964	A. Testoni	2004-11-09	Italy	Marasmiaceae
Cuphophyllus berkeley	2400	JF907966	G. Zecchin	1993-10-24	Italy	Hygrophoraceae
Cuphophyllus niveus	2159	JF907965	F. Ferigo	1993-10-09	Italy	Hygrophoraceae
Cuphophyllus ochraceopallidus	12363	JF907970	A. Gennari	1996-11-06	Italy	Hygrophoraceae
Cystoderma amianthinum	13261	JF907972	A. Bizzi	1997-10-12	Italy	Agaricaceae
Cystoderma carcharias	9353	JF907976	L. Levorato	1995-10-30	Italy	Agaricaceae
Cystoderma cinnabarinum	3523	JF907975	E. Campo	1993-08-17	Italy	Agaricaceae
Cystoderma jasonis	10870	JF907977	R. Tassan	1996-09-23	Italy	Agaricaceae
Cystoderma subvinaceum	11068	JF907971	A. De Vito	1996-11-04	Italy	Agaricaceae
Cystoderma superbum	3328	JF907974	A. Pergolini	1993-10-01	Italy	Agaricaceae
Cystoderma terrei	3020	JF907973	G. Ricci	1989-11-04	Italy	Agaricaceae
Cystolepiota adulterina	475	JF907978	G. Zecchin	1993-09-24	Italy	Agaricaceae
Cystolepiota bucknalii	490	JF907979	G. Zecchin	1993-08-01	Italy	Agaricaceae
Cystolepiota cystophora	14107	GQ141550	G.Zecchin/A. Bizzi	1998-10-09	Italy	Agaricaceae
Cystolepiota hetieri	21209	JF907982	G. Zecchin	1998-09-10	Italy	Agaricaceae
Cystolepiota rosea	21208	JF907981	G. Zecchin	1998-09-11	Italy	Agaricaceae
Cystolepiota seminuda	9247	JF907983	E. Campo	1995-08-27	Italy	Agaricaceae
Cystolepiota sistrata	491	JF907980	G. Zecchin	1993-09-12	Italy	Agaricaceae
Diaporthe eres	11519	JF907984	G. Medardi	1995-01-13	Italy	Diaporthaceae
Elaphomyces aculeatus	16952	JF907985	A. Montecchi	2002-10-27	Italy	Elaphomycetaceae
Elaphomyces citrinus	16955	JF907986	J. Vidal	1995-11-16	Spain	Elaphomycetaceae
Elaphomyces leveillei	16960	JF907987	D. Bolognini	1998-03-09	Italy	Elaphomycetaceae
Elaphomyces maculatus	16961	JF907988	A. Montecchi	1999-11-13	Italy	Elaphomycetaceae
Endoptychum agaricoides	16968	JF908776	A. Montecchi	1990-10-28	Italy	Agaricaceae
Entoloma aprile	4168	JF907994	R. Tassan	1994-04-29	Italy	Entolomataceae
Entoloma chalybaeum	5197	JF907995	E. Campo	1994-08-18	Italy	Entolomataceae
Entoloma dichrous	16881	JF908008	L. Filippi	2004-07-18	Italy	Entolomataceae
Entoloma excentricum	6103	JF907996	C. Rossi	1994-09-15	Italy	Entolomataceae
Entoloma hebes	6741	JF907997	E. Bizio	1994-11-13	Italy	Entolomataceae
Entoloma madidum	985	JF907990	P. Giacomuzzi	1993-10-09	Italy	Entolomataceae
Entoloma niphoides	8668	JF907999	V. Frontini	1995-07-03	Italy	Entolomataceae
Entoloma nitidum	287	JF907989	E. Campo	2002-08-03	Italy	Entolomataceae
Entoloma plathyphylloides	14740	JF908003	A. Testoni	1999-04-14	Italy	Entolomataceae
Entoloma plebejum	13924	JF908002	A. Bizzi	1998-05-30	Italy	Entolomataceae
Entoloma saepium	13018	JF908000	R. Tassan	1997-04-30	Italy	Entolomataceae
Entoloma saundersi	3422	JF907992	R. Tassan	1994-03-10	Italy	Entolomataceae
Entoloma saundersii	7919	JF907998	L. Levorato	1994-03-25	Italy	Entolomataceae
Entoloma sepium	13244	JF908001	A. Bizzi	1997-05-07	Italy	Entolomataceae
Entoloma sericeoides	16686	JF908006	A. Bizzi	2004-05-06	Italy	Entolomataceae
Entoloma strigosissimum	20175	JF908004	E. Bizio	1989-07-09	Italy	Entolomataceae
Entoloma turbidum	16176	JF908005	S. Valtorta	2001-09-25	Italy	Entolomataceae
Entoloma turci	3882	JF907993	E. Bizio	1994-05-28	Italy	Entolomataceae
Entoloma undatum	16854	JF908007	E. Bizio	2004-10-30	Italy	Entolomataceae
Galerina autumnalis	16582	JF908016	E. Bizio	2003-10-15	Italy	Strophariaceae
Galerina badipes	8935	JF908012	E. Bizio	1995-10-09	Italy	Strophariaceae
Galerina calyptrata	16519	JF908015	E. Campo	2003-08-13	Italy	Strophariaceae
Galerina hygrophila	8433	JF908011	E. Bizio	1995-09-05	Italy	Strophariaceae
Galerina marginata	6546	JF908009	E. Bizio	1994-10-14	Italy	Strophariaceae
Galerina stylifera	6920	JF908010	E. Bizio	1994-09-09	Italy	Strophariaceae
Galerina tibiicystis	14636	JF908014	E. Campo	1998-08-11	Italy	Strophariaceae
Galerina unicolor	8942	JF908013	E. Bizio	1995-10-09	Italy	Strophariaceae
Gautieria graveolens	16988	JF908017	A. Montecchi	2001-09-07	Italy	Gomphaceae
Genabea fragilis	16974	JF908763	J. Vidal	1995-10-22	Spain	Pyronemataceae
Genabea sphaerospora	16975	JF908764	A. Montecchi	1998-02-13	France	Pyronemataceae
Genea fragrans	16979	JF908018	A. Montecchi	2002-10-07	Italy	Pyronemataceae
Genea hispidula	16980	JF908019	A. Montecchi	1994-11-20	Italy	Pyronemataceae
Genea papillosa	16982	JF908020	J. Fernandez	2000-10-07	Spain	Pyronemataceae
Geopora cervina	11263	JF908021	G. Medardi	1996-04-27	Italy	Pyronemataceae
Geopora cooperi	16977	JF908023	A. Dal Forno	1994-10-15	Italy	Pyronemataceae
Geopora nicaensis	14596	JF908022	E. Campo	1997-08-20	Italy	Pyronemataceae
Geopora sumneriana	16978	JF908024	A. Montecchi	1990-04-03	Italy	Pyronemataceae
Glomus melanosporum	16997	JF908025	P. Fantini	1999-05-02	Italy	Glomeraceae
Gymnopilus hybridus	9628	JF908051	E. Campo	1996-03-15	Italy	Strophariaceae
Gymnopilus hybridus	19919	JF908048	G. Robich	1988-09-13	Italy	Strophariaceae
Gyrodon lividus	17191	JF908786	G. Simonini	1983-08-15	Italy	Paxillaceae
Gyromitra gigas	14754	JF908781	A. Garbellotto	1999-05-27	Italy	Discinaceae
Gyroporus cyanescens	17184	JF908785	G. Simonini	1997-09-24	Italy	Gyroporaceae
Hebeloma ammophilum	1414	JF908030	E. Bizio	1993-10-17	Italy	Strophariaceae
Hebeloma ammophilum	1539	JF908027	E. Bizio	1993-11-14	Italy	Strophariaceae
Hebeloma anthracophilum	20722	JF908026	P. Franchi/M. Marchetti	1991-10-08	Italy	Strophariaceae
Hebeloma anthracophilum	21221	JF908029	L. La Chiusa	1996-09-29	Italy	Strophariaceae
Hebeloma circinans	16415	JF908041	E. Bizio	2002-08-18	Italy	Strophariaceae
Hebeloma crustuliniforme	1627	JF908032	L. Zambolin	1993-10-16	Italy	Strophariaceae
Hebeloma crustuliniforme	21203	JF908028	L. La Chiusa	1995-09-10	Italy	Strophariaceae
Hebeloma eburneum	16206	JF908040	C. Lavorato	2000-10-09	Italy	Strophariaceae
Hebeloma edurum	1459	JF908031	G. Robich/C. Losi	1993-10-30	Italy	Strophariaceae
Hebeloma fragilipes	11104	JF908036	F. Bellù	1996-09-24	Germany	Strophariaceae
Hebeloma hiemale	3872	JF908033	E. Bizio	1994-05-15	Italy	Strophariaceae
Hebeloma leucosarx	11108	JF908037	F. Bellù	1996-09-24	Germany	Strophariaceae
Hebeloma longicaudum	7872	JF908035	A. Gennari	1994-11-22	Italy	Strophariaceae
Hebeloma ochroalbidum	16851	JF908042	E. Bizio	2004-10-23	Italy	Strophariaceae
Hebeloma pallidum	13641	JF908039	L. Levorato	1997-11-14	Spain	Strophariaceae
Hebeloma stenocystis	7868	JF908034	A. Gennari	1994-11-22	Italy	Strophariaceae
Hebeloma truncatum	6534	JF908043	E. Bizio	1994-10-08	Italy	Strophariaceae
Hebeloma versipelle	11763	JF908038	G. Zecchin	1996-10-27	Italy	Strophariaceae
Helvella ephippium	16183	JF908045	E. Bizio	2001-10-12	Italy	Helvellaceae
Helvella phlebophora	4353	JF908044	G. Baiano	1994-06-21	Italy	Helvellaceae
Hydnocystis clausa	17002	JF908766	A. Montecchi	1986-04-17	Italy	Pyronemataceae
Hydnocystis piligera	17003	JF908767	A. Montecchi	1998-11-28	Italy	Pyronemataceae
Hydnotria cerebriformis	16999	JF908765	P. Reyl	1998-08-13	Germany	Discinaceae
Hydropus atramentosus	21356	JF908050	E. Musumeci	2001-06-23	France	Marasmiaceae
Hydropus trichoderma	20231	JF908049	L. Levorato	2002-12-08	Italy	Marasmiaceae
Hygrocybe aurantiosplendens	7820	JF908061	S. Valtorta	1994-10-15	Italy	Hygrophoraceae
Hygrocybe chlorophana	11866	JF908052	F. Ferigo	1992-10-27	Italy	Hygrophoraceae
Hygrocybe citrina	12978	JF908054	L. Villa	1997-09-26	Italy	Hygrophoraceae
Hygrocybe conica	1499	JF908057	L. Zambolin	1993-11-06	Italy	Hygrophoraceae
Hygrocybe conicoides	13057	JF908055	E. Bizio	1997-11-16	Italy	Hygrophoraceae
Hygrocybe helobia	14600	JF908056	E. Campo/G. Ricci	1997-08-27	Italy	Hygrophoraceae
Hygrocybe konradii	4370	JF908058	G. Zecchin	1994-07-09	Italy	Hygrophoraceae
Hygrocybe konradii	4725	JF908059	E. Cautero	1994-07-24	Italy	Hygrophoraceae
Hygrocybe persistens	9266	JF908062	E. Campo	1995-08-13	Italy	Hygrophoraceae
Hygrocybe pseudoconica	5159	JF908060	E. Campo	1994-08-06	Italy	Hygrophoraceae
Hygrocybe punicea	12137	JF908053	E. Campo	1996-11-03	Italy	Hygrophoraceae
Hygrophorus arbustivus	13486	JF908066	E. Campo	1997-12-30	Italy	Hygrophoraceae
Hygrophorus aureus	8827	JF908076	S. Ruini	1995-09-28	Switzerland	Hygrophoraceae
Hygrophorus capreolarius	3054	JF908074	A. Gennari	1993-10-19	Italy	Hygrophoraceae
Hygrophorus eburneus	13633	JF908068	F. Ferigo	1997-09-05	Italy	Hygrophoraceae
Hygrophorus korhonenii	17131	JF908070	J. Vauras	2003-09-16	Finland	Hygrophoraceae
Hygrophorus limacinus	2403	JF908072	G. Zecchin	1993-10-18	Italy	Hygrophoraceae
Hygrophorus olivaceoalbus	2772	JF908073	E. Campo	1993-08-14	Italy	Hygrophoraceae
Hygrophorus persicolor	2375	JF908071	G. Zecchin	1993-10-09	Italy	Hygrophoraceae
Hygrophorus persoonii	13487	JF908067	E. Campo	1997-12-30	Italy	Hygrophoraceae
Hygrophorus poetarum	10861	JF908064	R. Tassan	1996-09-21	Italy	Hygrophoraceae
Hygrophorus pudorinus	6362	JF908075	R. Tassan	1994-09-17	Italy	Hygrophoraceae
Hygrophorus queletii	15696	JF908069	E. Bizio	2000-10-20	Italy	Hygrophoraceae
Hygrophorus russula	11936	JF908065	F. Ferigo	1992-10-26	Italy	Hygrophoraceae
Hygrophorus russula	21405	JF908077	A. Testoni	1999-12-08	Italy	Hygrophoraceae
Hygrophorus speciosus	10847	JF908063	R. Tassan	1996-09-20	Italy	Hygrophoraceae
Hymenogaster luteus	17016	JF908078	A. Montecchi	2000-11-21	Italy	Strophariaceae
Hymenogaster muticus	17019	JF908079	A. Montecchi	1988-12-14	Italy	Strophariaceae
Hymenogaster niveus	17020	JF908080	A. Montecchi	1993-11-19	Italy	Strophariaceae
Hymenogaster olivaceus	17021	JF908081	A. Montecchi	2000-11-20	Italy	Strophariaceae
Hymenogaster populetorum	17022	JF908082	A. Montecchi	2001-02-22	Italy	Strophariaceae
Hymenogaster vulgaris	17025	JF908083	A. Montecchi	2000-10-29	Italy	Strophariaceae
Hypoxylon rutilum	11482	JF908084	C. Losi/L. Zambolin	1995-10-01	Italy	Xylariaceae
Hysterangium pompholyx	17032	JF908086	A. Montecchi	1988-08-10	Italy	Hysterangiaceae
Hysterangium pterosporus	14171	JF908085	G. Parrettini	1996-04-27	Italy	Hysterangiaceae
Hysterangium stoloniferum	17033	JF908087	A. Montecchi	1998-11-15	Italy	Hysterangiaceae
Inocybe aeruginascens	16286	JF908159	E. Bizio	2002-05-11	Italy	Inocybaceae
Inocybe aff. poujolii	21497	JF908201	E. Bizio	2003-10-26	Italy	Inocybaceae
Inocybe agordina	21190	JF908104	E. Bizio	1997-09-03	Italy	Inocybaceae
Inocybe albovelutipes	1397	JF908107	G. Zecchin	1993-07-18	Italy	Inocybaceae
Inocybe albovelutipes	20877	JF908097	E. Bizio	1991-09-08	Italy	Inocybaceae
Inocybe amblyspora	15698	JF908156	L. Levorato/C. Losi	2000-11-05	Italy	Inocybaceae
Inocybe amethystina	5055	JF908123	E. Bizio	1994-09-18	Italy	Inocybaceae
Inocybe amethystina	21605	JF908241	E. Bizio	1996-05-18	Italy	Inocybaceae
Inocybe arenicola	1680	JF908110	E. Bizio/L.Levorato	1993-11-14	Italy	Inocybaceae
Inocybe areolae	21472	JF908186	E. Bizio	2006-10-03	Italy	Inocybaceae
Inocybe argentolutea	21478	JF908188	J. Vauras	2004-08-18	Finland	Inocybaceae
Inocybe armoricana	21450	JF908173	R. Orzes	2003-08-16	Italy	Inocybaceae
Inocybe arthrocystis	21453	JF908174	E. Bizio	2002-08-29	Italy	Inocybaceae
Inocybe athenaea	21684	JF908265	E. Bizio/A. Aiardi	2005-11-04	Italy	Inocybaceae
Inocybe auricoma	16289	JF908160	E. Bizio	2002-05-18	Italy	Inocybaceae
Inocybe ayeri	21597	JF908238	C. Papetti	1997-08-29	Italy	Inocybaceae
Inocybe boltonii	21579	JF908232	E. Bizio/A. Aiardi	2005-07-24	Italy	Inocybaceae
Inocybe bongardii	9855	JF908142	M. Cervini/G. Macchi	1996-04-26	Italy	Inocybaceae
Inocybe bongardii	21578	JF908231	E. Bizio	1997-08-26	Italy	Inocybaceae
Inocybe brunneoatra	21594	JF908237	L. Lorenzon	2005-10-22	Italy	Inocybaceae
Inocybe brunneotomentosa	21601	JF908240	A. Aiardi	2002-11-07	Italy	Inocybaceae
Inocybe calida	21558	JF908226	E. Bizio	1998-08-27	Italy	Inocybaceae
Inocybe camaldolensis	21557	JF908225	E. Bizio/A. Aiardi	2004-10-07	Italy	Inocybaceae
Inocybe canescens	20881	JF908098	E. Bizio	1991-08-27	Italy	Inocybaceae
Inocybe capucina	8667	JF908130	S. Ruini	1995-06-22	Italy	Inocybaceae
Inocybe cervicolor	12206	JF908090	R. Tassan	1996-09-14	Italy	Inocybaceae
Inocybe cf involuta	21526	JF908215	E. Bizio	1989-01-12	Italy	Inocybaceae
Inocybe cf luteipes	21519	JF908212	E. Bizio	2000-11-05	Italy	Inocybaceae
Inocybe cf ochroalba	21444	JF908169	C. Lavorato	2005-10-13	Italy	Inocybaceae
Inocybe cf pruinosa	21474	JF908187	E. Bizio	2005-10-29	Italy	Inocybaceae
Inocybe cf substaminea	21438	JF908166	M. Maletti	2000-08-01	Italy	Inocybaceae
Inocybe cf substaminea	21445	JF908170	C. L. Alessio	1976-09-08	Italy	Inocybaceae
Inocybe cf taxocystis	21513	JF908208	E. Bizio/M. Bon	1992-08-24	Italy	Inocybaceae
Inocybe cf valida	21670	JF908261	M. Cervini	2004-11-04	Italy	Inocybaceae
Inocybe cf velenowskyi	21630	JF908247	E. Bizio	2000-10-20	Italy	Inocybaceae
Inocybe cicatricata	21479	JF908189	R. Capuano/M. Cervini	2004-05-21	Italy	Inocybaceae
Inocybe cincinnata	15682	JF908155	L. Levorato/C. Losi	2000-11-05	Italy	Inocybaceae
Inocybe costinitii	21598	JF908239	P. Costiniti	2004-07-11	Italy	Inocybaceae
Inocybe curvipes	9805	JF908140	M. Marchetti/F. Cipollone	1996-04-26	Italy	Inocybaceae
Inocybe curvipes	21480	JF908190	C. Lavorato	2002-09-05	Italy	Inocybaceae
Inocybe cystidiostipata	21545	JF908221	L. Michelin	2002-05-14	Italy	Inocybaceae
Inocybe decemgibbosa	21660	JF908259	M. Cervini	2004-08-23	Italy	Inocybaceae
Inocybe dunensis	237	JF908092	E. Bizio	1993-05-16	Italy	Inocybaceae
Inocybe dunensis	1581	JF908093	E. Bizio	1993-10-17	Italy	Inocybaceae
Inocybe dunensis	21679	JF908262	E. Bizio	1991-05-19	Italy	Inocybaceae
Inocybe erubescens	3893	JF908114	E. Bizio	1994-05-28	Italy	Inocybaceae
Inocybe fastigiata	5037	JF908118	G. Robich	1994-09-21	Italy	Inocybaceae
Inocybe fastigiata	21449	JF908172	E. Bizio	1997-08-02	Italy	Inocybaceae
Inocybe fastigiata	21581	JF908233	E. Bizio	1995-07-30	Italy	Inocybaceae
Inocybe fibrosoides	4361	JF908115	M. Zugna	1994-06-06	Italy	Inocybaceae
Inocybe flavella	21668	JF908260	R. Orzes	2002-06-18	Italy	Inocybaceae
Inocybe flocculosa	5056	JF908124	E. Bizio	1994-09-18	Italy	Inocybaceae
Inocybe flocculosa	13805	JF908150	R. Narducci	1998-04-03	Italy	Inocybaceae
Inocybe franzeii	21469	JF908184	E. Bizio	1996-09-01	Italy	Inocybaceae
Inocybe fraudans	21460	JF908178	E. Bizio	2005-07-31	Italy	Inocybaceae
Inocybe friesii	21458	JF908176	E. Bizio	2005-08-24	Italy	Inocybaceae
Inocybe friesii	21527	JF908216	E. Bizio	1993-08-11	Italy	Inocybaceae
Inocybe fulvida	21457	JF908175	E. Bizio	2002-05-11	Italy	Inocybaceae
Inocybe fuscidula	5054	JF908122	E. Bizio	1994-09-15	Italy	Inocybaceae
Inocybe gausapata	8931	JF908132	E. Bizio	1995-10-08	Italy	Inocybaceae
Inocybe geophylla	21587	JF908236	C. Lavorato	2005-11-03	Italy	Inocybaceae
Inocybe geraniodora	4485	JF908117	E. Bizio	1994-08-14	Italy	Inocybaceae
Inocybe giacomii	21056	JF908103	C. Rossi	1999-09-09	Italy	Inocybaceae
Inocybe glabrescens	21488	JF908194	A. Bizzi	2004-10-30	Italy	Inocybaceae
Inocybe glabrodisca	20996	JF908102	E. Bizio	1994-09-26	Italy	Inocybaceae
Inocybe godfrinioides	20885	JF908099	E. Bizio	1990-08-04	Italy	Inocybaceae
Inocybe goniopusio	21681	JF908263	F. Bellù	2001-08-23	Italy	Inocybaceae
Inocybe grammata	21682	JF908264	E. Bizio/A. Aiardi	2005-08-18	Italy	Inocybaceae
Inocybe grammopodia	1626	JF908108	L. Zambolin	1993-10-16	Italy	Inocybaceae
Inocybe grata	21645	JF908255	E. Bizio	1999-09-18	Italy	Inocybaceae
Inocybe griseolilacina	16919	JF908164	E. Bizio	2004-05-16	Italy	Inocybaceae
Inocybe griseotarda	21525	JF908214	E. Bizio/A. Aiardi	2005-11-05	Croatia	Inocybaceae
Inocybe guttulifera	21451	JF908100	E. Bizio	1996-08-14	Italy	Inocybaceae
Inocybe gymnocarpa	16413	JF908161	G. Ricci	2002-07-14	Italy	Inocybaceae
Inocybe gymnopilus	21447	JF908171	E. Bizio	2004-08-19	Italy	Inocybaceae
Inocybe haemacta	21462	JF908180	L. Lorenzon	2005-10-19	Italy	Inocybaceae
Inocybe halophila	21623	JF908244	E. Bizio	1996-04-26	Italy	Inocybaceae
Inocybe heterocystidiata	21502	JF908203	E. Bizio	2001-09-03	Italy	Inocybaceae
Inocybe hirtelloides	12472	JF908147	G. Medardi	1989-09-13	Italy	Inocybaceae
Inocybe humilis	21516	JF908210	E. Ferrari	1997-08-31	Italy	Inocybaceae
Inocybe hygrocastanea	21616	JF908242	E. Bizio	2003-11-02	Italy	Inocybaceae
Inocybe impexa	9773	JF908134	J. Vauras	1991-08-26	Finland	Inocybaceae
Inocybe johannae/pseudodestricta?	20871	JF908094	E. Bizio	1993-08-09	Italy	Inocybaceae
Inocybe juniperina	21391	JF908106	M. Marchetti/P. Franchi	2001-12-07	Italy	Inocybaceae
Inocybe jurana	21500	JF908202	A. Camoli	1999-10-10	Italy	Inocybaceae
Inocybe kuehneri	21494	JF908199	C. Lavorato	2003-10-10	Italy	Inocybaceae
Inocybe laeta	2553	JF908111	P. Cesari	1987-08-19	Italy	Inocybaceae
Inocybe laeta	21649	JF908256	A. Castellan	2005-07-09	Italy	Inocybaceae
Inocybe langei	9778	JF908138	J. Vauras/R. Saarenoksa	1989-08-14	Finland	Inocybaceae
Inocybe leiocephala	9782	JF908139	J. Vauras	1995-09-27	Finland	Inocybaceae
Inocybe lepiotoides	21490	JF908195	C. Lavorato	2005-11-03	Italy	Inocybaceae
Inocybe leptocystis	16043	JF908158	E. Bizio	2001-08-23	Italy	Inocybaceae
Inocybe leptophylla	9776	JF908137	J. Vauras	1991-08-25	Finland	Inocybaceae
Inocybe leucoblemoides	21650	JF908257	E. Campo	2005-08-12	Italy	Inocybaceae
Inocybe luteodisca	21465	JF908181	E. Bizio	2004-09-04	Italy	Inocybaceae
Inocybe macroparacystidiata	21467	JF908182	L. Lorenzon	2005-10-24	Italy	Inocybaceae
Inocybe maculipes	21532	JF908217	E. Bizio	1997-08-20	Italy	Inocybaceae
Inocybe margaritispora	21582	JF908234	E. Bizio	2002-05-26	Italy	Inocybaceae
Inocybe mirata	21468	JF908183	E. Bizio	1997-09-27	Italy	Inocybaceae
Inocybe mixtilis	4581	JF908089	E. Bizio	1988-12-15	Italy	Inocybaceae
Inocybe mixtilis	9844	JF908141	R. Narducci	1996-04-26	Italy	Inocybaceae
Inocybe mixtilis	13860	JF908151	R. Narducci/P. Petrucci	1998-04-04	Italy	Inocybaceae
Inocybe nitidiuscula	3665	JF908112	E. Bizio	1994-04-17	Italy	Inocybaceae
Inocybe nitidiuscula	4496	JF908088	E. Bizio	1994-08-30	Italy	Inocybaceae
Inocybe oblectabilis	5050	JF908120	E. Bizio	1994-09-26	Italy	Inocybaceae
Inocybe oblectabilis	8458	JF908129	E. Bizio	1995-09-23	Italy	Inocybaceae
Inocybe oblectabilis	21504	JF908204	E. Bizio	1998-08-01	Italy	Inocybaceae
Inocybe obscurobadia	14768	JF908153	E. Bizio	1999-06-23	Italy	Inocybaceae
Inocybe obscurobadia	21459	JF908177	C. Lavorato	2005-11-03	Italy	Inocybaceae
Inocybe ochroalba	9775	JF908136	J. Vauras	1992-09-17	Finland	Inocybaceae
Inocybe orzesi	21483	JF908191	R. Orzes	2005-09-01	Italy	Inocybaceae
Inocybe pallida	21493	JF908198	E. Bizio/M. Marchetti	1998-10-09	Italy	Inocybaceae
Inocybe paludinella	9774	JF908135	J. Vauras	1993-08-05	Finland	Inocybaceae
Inocybe patouillardi	13202	JF908148	L. Filippi	1997-07-06	Italy	Inocybaceae
Inocybe pegolerae	21484	JF908192	E. Bizio	1994-10-14	Italy	Inocybaceae
Inocybe pelargonium	21637	JF908252	E. Bizio	2002-08-27	Italy	Inocybaceae
Inocybe personata	8873	JF908131	S. Ruini/W. Peron	1991-10-10	Italy	Inocybaceae
Inocybe petiginosa	21505	JF908205	E. Bizio/A. Aiardi	2005-07-22	Italy	Inocybaceae
Inocybe phaeoleuca	21443	JF908168	E. Bizio	2003-11-09	Italy	Inocybaceae
Inocybe pholiotinoides	21651	JF908258	A. Aiardi	2003-12-13	Italy	Inocybaceae
Inocybe piceae	5058	JF908126	E. Bizio	1994-09-18	Italy	Inocybaceae
Inocybe polymorphospora	21486	JF908193	E. Bizio	2001-11-23	Italy	Inocybaceae
Inocybe polytrichi-norvegici	21470	JF908185	E. Bizio	1994-09-09	Italy	Inocybaceae
Inocybe posterula	14277	JF908152	R. Tassan	1998-10-09	Italy	Inocybaceae
Inocybe praetervisa	5052	JF908121	E. Bizio	1994-09-15	Italy	Inocybaceae
Inocybe psammophila	9862	JF908144	C. Gruppo Toscano	1996-05-04	Italy	Inocybaceae
Inocybe pseudoasterospora	21491	JF908196	E. Bizio	1997-09-27	Italy	Inocybaceae
Inocybe pseudoasterospora	21492	JF908197	C. Lavorato	2004-05-22	Italy	Inocybaceae
Inocybe pseudodestricta	16041	JF908157	E. Bizio	2001-10-06	Italy	Inocybaceae
Inocybe pseudohiulca	3868	JF908113	E. Bizio	1994-05-15	Italy	Inocybaceae
Inocybe pseudojuniperina	21461	JF908179	E. Bizio/M. Marchetti	1998-11-24	Italy	Inocybaceae
Inocybe pseudomuricellata	21586	JF908235	E. Bizio/A. Aiardi	2005-10-29	Italy	Inocybaceae
Inocybe pseudoreducta	5057	JF908125	E. Bizio	1994-09-18	Italy	Inocybaceae
Inocybe pudica	9478	JF908133	G. Zecchin	1995-10-28	Italy	Inocybaceae
Inocybe pusio	9938	JF908145	F. Patané	1996-05-30	Switzerland	Inocybaceae
Inocybe putilla	21517	JF908211	L. Lorenzon	2004-06-27	Italy	Inocybaceae
Inocybe pyriodora	21508	JF908206	A. Moron	2004-08-01	Italy	Inocybaceae
Inocybe rigidocutis	21618	JF908243	L. Lorenzon	2004-06-27	Italy	Inocybaceae
Inocybe rimosa	7310	JF908128	M. Castoldi/G. Robich	1994-08-04	Canada	Inocybaceae
Inocybe rimosissima	21543	JF908220	E. Bizio	1989-10-27	Italy	Inocybaceae
Inocybe roseipes	9856	JF908143	M. Cervini	1996-04-26	Italy	Inocybaceae
Inocybe rufoalba	21512	JF908207	C. Lavorato	2002-09-12	Italy	Inocybaceae
Inocybe rufula	21631	JF908248	C. Lavorato	2005-12-08	Italy	Inocybaceae
Inocybe rufuloides	3674	JF908101	E. Bizio	1994-04-17	Italy	Inocybaceae
Inocybe rufuloides	21547	JF908222	E. Bizio	1994-11-13	Italy	Inocybaceae
Inocybe rufulovelata	21573	JF908230	E. Bizio/A. Aiardi	2005-07-24	Italy	Inocybaceae
Inocybe salicis	4375	JF908116	R. Tassan	1994-05-22	Italy	Inocybaceae
Inocybe salicis	6549	JF908127	E. Bizio	1994-10-08	Italy	Inocybaceae
Inocybe salicis-herbaceae	20875	JF908096	E. Bizio	1991-08-30	Italy	Inocybaceae
Inocybe similappendiculata	21520	JF908213	E. Bizio	2000-11-05	Italy	Inocybaceae
Inocybe splendens	5049	JF908119	E. Bizio	1994-09-26	Italy	Inocybaceae
Inocybe splendens	16922	JF908165	E. Bizio	2004-05-16	Italy	Inocybaceae
Inocybe splendentoides	13492	JF908149	R. Tassan	1998-01-19	Italy	Inocybaceae
Inocybe squamata	16576	JF908162	E. Bizio	2003-10-11	Italy	Inocybaceae
Inocybe squarrosa	21633	JF908250	F. Bellù	2005-08-28	Austria	Inocybaceae
Inocybe striaepes	21535	JF908219	E. Bizio/A. Aiardi	2005-08-25	Italy	Inocybaceae
Inocybe subalbidodisca	21495	JF908200	E. Bizio/A. Aiardi	2005-08-26	Austria	Inocybaceae
Inocybe subcalida	21560	JF908227	E. Bizio/A. Aiardi	2005-11-04	Italy	Inocybaceae
Inocybe subgoniopusio	21567	JF908228	E. Bizio/A. Aiardi	2005-09-15	Italy	Inocybaceae
Inocybe subnudipes	21632	JF908249	E. Bizio	2005-08-16	Italy	Inocybaceae
Inocybe subpaleacea	21635	JF908251	E. Bizio	1997-08-20	Italy	Inocybaceae
Inocybe subporospora	21628	JF908246	E. Bizio	1989-12-03	Italy	Inocybaceae
Inocybe subtaxocystis	21568	JF908229	E. Bizio	2004-08-19	Italy	Inocybaceae
Inocybe subtrivialis	21439	JF908167	E. Bizio	1987-10-28	Italy	Inocybaceae
Inocybe tabacina	21534	JF908218	E. Bizio	2001-08-05	Italy	Inocybaceae
Inocybe tarda	21627	JF908245	F. Doveri	1990-12-30	Italy	Inocybaceae
Inocybe taxocystis	20872	JF908095	E. Bizio	1992-08-24	Italy	Inocybaceae
Inocybe tenebrosa	1665	JF908109	C.Losi/L.Levorato	1993-11-14	Italy	Inocybaceae
Inocybe tenerella	15391	JF908154	P. Di Piazza	2000-08-24	Italy	Inocybaceae
Inocybe terrigena	5082	JF908091	E. Bizio	1994-09-18	Italy	Inocybaceae
Inocybe tigrina	21641	JF908254	E. Bizio	2001-10-11	Italy	Inocybaceae
Inocybe transitoria	21514	JF908209	E. Bizio/A. Aiardi	2005-09-17	Italy	Inocybaceae
Inocybe urbana	21640	JF908253	C. L. Alessio	1982-10-24	Italy	Inocybaceae
Inocybe virgatula	21550	JF908224	A. Bizzi	2005-10-15	Italy	Inocybaceae
Inocybe whitei	12227	JF908146	R. Tassan	1996-11-15	Italy	Inocybaceae
Inocybe xanthodisca	21549	JF908223	E. Bizio/M. Marchetti	1998-11-25	Italy	Inocybaceae
Inocybe xanthomelas	16835	JF908163	E. Bizio	2004-10-02	Italy	Inocybaceae
Lactarius acerrimus	15079	JF908318	R. Tassan	1999-09-07	Italy	Russulaceae
Lactarius acris	4729	JF908306	L. Levorato	1995-08-18	Italy	Russulaceae
Lactarius albocarneus	3249	JF908303	F. Ferigo	1993-08-23	Italy	Russulaceae
Lactarius alpinus	631	JF908272	E. Campo/E. Bizio	2002-08-24	Italy	Russulaceae
Lactarius aquizonatus	15167	JF908320	L. Levorato	1999-09-09	Italy	Russulaceae
Lactarius atlanticus	1810	JF908297	E. Campo	1993-10-09	Italy	Russulaceae
Lactarius atlanticus	8600	JF908310	L. Zambolin/C. Losi	1995-10-07	Italy	Russulaceae
Lactarius aurantiacus	2090	JF908299	A. Pergolini/F. Ferigo	1993-09-23	Italy	Russulaceae
Lactarius azonites	1390	JF908295	F. Bersan	1993-10-16	Italy	Russulaceae
Lactarius badiosanguineus	835	JF908284	E. Bizio	1999-07-29	Italy	Russulaceae
Lactarius britannicus	15761	JF908321	E. Campo	2000-07-27	Italy	Russulaceae
Lactarius chrysorrheus	1776	JF908324	E. Campo	1993-10-02	Italy	Russulaceae
Lactarius circellatus	21137	JF908275	G. Consiglio/R.Narducci	1995-10-06	Italy	Russulaceae
Lactarius controversus	396	JF908266	G. Robich	1993-09-27	Italy	Russulaceae
Lactarius cremor	21138	JF908276	G. Consiglio	1995-07-15	Italy	Russulaceae
Lactarius decipiens	21139	JF908277	G. Consiglio	1993-11-10	Italy	Russulaceae
Lactarius dryadophilus	1195	JF908292	E. Cautero	1993-08-26	Italy	Russulaceae
Lactarius evosmus	1249	JF908293	D. Boscolo/Monti	1993-10-01	Italy	Russulaceae
Lactarius fuliginosus	891	JF908286	E. Cautero	1993-09-10	Italy	Russulaceae
Lactarius fuliginosus	14894	JF908278	B. Conserotti	1999-08-08	Italy	Russulaceae
Lactarius fuscus	14652	JF908316	E. Campo	1998-08-27	Italy	Russulaceae
Lactarius glutinopallens	1058	JF908291	E. Cautero	1993-09-11	Italy	Russulaceae
Lactarius glyciosmus	1315	JF908294	F. Bersan	1993-10-01	Italy	Russulaceae
Lactarius helvus	3280	JF908304	A. Pergolini	1993-09-10	Italy	Russulaceae
Lactarius hepaticus	12549	JF908313	A. Pergolini	1989-08-11	Italy	Russulaceae
Lactarius ilicis	15035	JF908317	E. Campo/A. Coan	1999-11-01	Italy	Russulaceae
Lactarius illyricus	14644	JF908315	E. Campo	1998-07-04	Italy	Russulaceae
Lactarius lignyotus	2770	JF908301	E. Campo	1993-08-20	Italy	Russulaceae
Lactarius mairei	1820	JF908298	E. Campo	1993-11-12	Italy	Russulaceae
Lactarius mediterraneensis	6678	JF908307	A. Gennari	1994-11-09	Italy	Russulaceae
Lactarius mediterraneensis	21007	JF908267	J. Lllistosella	1992-11-09	Spain	Russulaceae
Lactarius musteus	14254	JF908314	R. Tassan	1998-08-28	Italy	Russulaceae
Lactarius pallidus	554	JF908268	G. Zecchin	1993-08-09	Italy	Russulaceae
Lactarius pergamenus	613	JF908269	G. Zecchin	1993-08-05	Italy	Russulaceae
Lactarius picinus	733	JF908282	G. Zecchin	1993-08-21	Italy	Russulaceae
Lactarius piperatus	619	JF908270	G. Zecchin	1993-08-05	Italy	Russulaceae
Lactarius plumbeus	3345	JF908305	A. Pergolini	1993-09-04	Italy	Russulaceae
Lactarius pterosporus	21267	JF908285	E. Campo	1998-07-11	Italy	Russulaceae
Lactarius quietus	21399	JF908289	A. Testoni	2001-09-29	Italy	Russulaceae
Lactarius raepresentaneus	12511	JF908312	D. & M. Antonini	1994-07-30	Italy	Russulaceae
Lactarius rubrocinctus	647	JF908273	G. Zecchin	1993-07-10	Italy	Russulaceae
Lactarius rubrocinctus	21141	JF908279	G. Consiglio/C. Papetti	1994-07-23	Italy	Russulaceae
Lactarius rugatus	7804	JF908308	G. Ricci et altri	1992-11-11	Italy	Russulaceae
Lactarius salmonicolor	740	JF908283	G. Zecchin	1993-09-03	Italy	Russulaceae
Lactarius sanguifluus	1470	JF908296	C. Losi	1993-10-30	Italy	Russulaceae
Lactarius scrobiculatus	732	JF908281	G. Zecchin	1993-08-21	Italy	Russulaceae
Lactarius subsericatus	15133	JF908319	E. Bizio	1999-11-28	Italy	Russulaceae
Lactarius subumbonatus	1689	JF908323	M. Zambon	1993-07-24	Italy	Russulaceae
Lactarius tesquorum	7808	JF908309	G. Ricci et altri	1992-11-07	Italy	Russulaceae
Lactarius theiogalus	10978	JF908311	F. Bellù	1996-09-22	Germany	Russulaceae
Lactarius torminosus	968	JF908288	S .Biuso	1993-09-06	Italy	Russulaceae
Lactarius trivialis	686	JF908274	G. Zecchin	1993-08-17	Italy	Russulaceae
Lactarius trivialis	1011	JF908290	A. Bizzi	1998-09-04	Italy	Russulaceae
Lactarius utilis	16408	JF908322	E. Campo	2002-08-15	Italy	Russulaceae
Lactarius vinosus	3019	JF908302	G. Ricci/E. Cautero	1989-11-04	Italy	Russulaceae
Lactarius volemus	620	JF908271	G. Zecchin	1993-08-05	Italy	Russulaceae
Lactarius zonarioides	2516	JF908300	P. Cesari	1987-08-26	Italy	Russulaceae
Lactarius zonarius	920	JF908287	R. Tassan	1999-09-07	Italy	Russulaceae
Lactarius zonarius	21145	JF908280	G. Consiglio	1993-09-16	Italy	Russulaceae
Leccinum crocipodium	17388	JF908325	G. Simonini	1989-07-09	Italy	Boletaceae
Lepiota acutesquamosa	7527	FJ998400	M. Longoni	1984-09-02	Italy	Agaricaceae
Lepiota boudieri	474	FJ998388	G. Zecchin	1993-09-19	Italy	Agaricaceae
Lepiota brunneoincarnata	1402	FJ998395	E. Bizio	1993-10-16	Italy	Agaricaceae
Lepiota clypeolarioides	16904	FJ998407	A. Bizzi	2005-09-09	Italy	Agaricaceae
Lepiota cortinarius	16811	FJ998404	A. Bizzi	2002-09-14	Italy	Agaricaceae
Lepiota cortinarius	21155	FJ998391	L. La Chiusa	1996-10-13	Italy	Agaricaceae
Lepiota cortinarius	21273	FJ998393	G. Zecchin	1999-09-01	Italy	Agaricaceae
Lepiota echinella	2320	FJ998397	G. Zecchin	1990-10-07	Italy	Agaricaceae
Lepiota griseovirens	13747	FJ998403	M. Marchetti/P. Franchi	1997-11-28	Italy	Agaricaceae
Lepiota helveola	7762	FJ998401	C. Crivellari	1990-10-16	Italy	Agaricaceae
Lepiota ignipes	480	FJ998390	G. Zecchin	1993-09-19	Italy	Agaricaceae
Lepiota langei	4666	FJ998399	G. Zecchin	1994-09-16	Italy	Agaricaceae
Lepiota lepida	21170	FJ998392	G. Consiglio	1995-09-28	Italy	Agaricaceae
Lepiota lilacea	21280	FJ998394	A. Bizzi	1998-09-28	Italy	Agaricaceae
Lepiota nigrescentipes	16887	FJ998405	A. Gennari/A. Fani	1999-11-12	France	Agaricaceae
Lepiota parvannulata	2297	FJ998396	G. Zecchin	1990-09-30	Italy	Agaricaceae
Lepiota parvannulata	16888	FJ998406	A. Gennari/G. Robich	1999-11-12	France	Agaricaceae
Lepiota perplexa	478	FJ998389	G. Zecchin	1993-09-19	Italy	Agaricaceae
Lepiota pseudofelina	3553	FJ998398	G. Zecchin	1990-10-21	Italy	Agaricaceae
Lepiota speciosa	9565	FJ998402	A. Gennari	1994-11-30	Italy	Agaricaceae
Leucoagaricus badhamii	3047	GQ329056	A. Gennari	1993-10-18	Italy	Agaricaceae
Leucoagaricus bresadolae	21196	GQ329047	L. La Chiusa	1994-09-16	Italy	Agaricaceae	Identified as Leucoagaricus americanus by Else Vellinga, University of California-Berkeley, via DNA sequence comparison
Leucoagaricus croceovelutinus	13730	GQ329061	A. Bizzi/G. Zecchin	1997-11-28	Italy	Agaricaceae
Leucoagaricus croceovelutinus	21195	GQ329046	L. La Chiusa	1996-11-09	Italy	Agaricaceae
Leucoagaricus gaillardii	16517	GQ329064	L. Levorato	2002-11-13	Italy	Agaricaceae
Leucoagaricus gaillardii	21177	GQ329042	A. Bizzi/G. Zecchin	2002-11-14	Italy	Agaricaceae
Leucoagaricus griseodiscus	13719	GQ329059	A. Bizzi/G. Zecchin	1997-11-28	Italy	Agaricaceae
Leucoagaricus holosericeus	13097	GQ329058	E. Bizio	1997-11-27	Italy	Agaricaceae	Identified as Leucoagaricus leucothites by Else Vellinga, University of California-Berkeley, via DNA sequence comparison
Leucoagaricus leucothites	495	GQ329039	G. Zecchin	1993-09-19	Italy	Agaricaceae
Leucoagaricus leucothites	21197	GQ329048	L. La Chiusa	1994-09-24	Italy	Agaricaceae
Leucoagaricus littoralis	13721	GQ329041	A. Bizzi/G. Zecchin	1997-11-28	Italy	Agaricaceae
Leucoagaricus littoralis	13721	GQ329060	A. Bizzi/G. Zecchin	1997-11-28	Italy	Agaricaceae	Identified as "close to Leucoagaricus wichanskyi" by Else Vellinga, University of California-Berkeley, via DNA sequence comparison
Leucoagaricus littoralis	21269	GQ329051	A. Bizzi/G. Zecchin	2002-11-13	Italy	Agaricaceae	Identified as "close to Leucoagaricus wichanskyi" by Else Vellinga, University of California-Berkeley, via DNA sequence comparison
Leucoagaricus macrorhizus	14092	GQ329062	E. Bizio	1998-09-27	Italy	Agaricaceae	Leucoagaricus barssii (synonym)
Leucoagaricus macrorhizus	21192	GQ329044	L. La Chiusa	1994-09-06	Italy	Agaricaceae	Leucoagaricus barssii (synonym)
Leucoagaricus marriangei	21201	GQ329049	A. Bizzi/G. Zecchin	2002-11-14	Italy	Agaricaceae
Leucoagaricus medioflavoides	2324	GQ329055	G. Zecchin	1990-10-26	Italy	Agaricaceae
Leucoagaricus melanotrichus	2263	GQ329054	G. Zecchin	1990-11-02	Italy	Agaricaceae
Leucoagaricus pilatianus	9558	GQ329057	A. Gennari	1996-01-14	Italy	Agaricaceae
Leucoagaricus pilatianus	21111	GQ329040	A. Testoni	2000-10-29	Italy	Agaricaceae
Leucoagaricus pudicus	832	GQ329050	E. Cautero	1993-09-02	Italy	Agaricaceae	Identified as Leucoagaricus leucothites by Else Vellinga, University of California-Berkeley, via DNA sequence comparison
Leucoagaricus pudicus	19254	GQ329038	G. Stefani	1988-10-30	Italy	Agaricaceae	Identified as Leucoagaricus leucothites by Else Vellinga, University of California-Berkeley, via DNA sequence comparison
Leucoagaricus purpureorimosus	2261	GQ329053	G. Zecchin	1990-10-30	Italy	Agaricaceae
Leucoagaricus purpureorimosus	21194	GQ329045	L. La Chiusa	1994-09-06	Italy	Agaricaceae
Leucoagaricus subcretaceus	16439	GQ329063	E. Bizio	2002-10-19	Italy	Agaricaceae	Identified as Leucoagaricus leucothites by Else Vellinga, University of California-Berkeley, via DNA sequence comparison
Leucoagaricus subcretaceus	21279	GQ329052	A. Granziero/A. Gennari	2002-11-14	Italy	Agaricaceae	Identified as Leucoagaricus leucothites by Else Vellinga, University of California-Berkeley, via DNA sequence comparison
Leucoagaricus tener	21191	GQ329043	L. La Chiusa	1994-09-10	Italy	Agaricaceae
Leucogaster nudus	17035	JF908777	A. Montecchi	1998-08-05	Italy	Albatrellaceae
Leucopaxillus macrocephalus	16880	JF908328	O. Chiarello/A. Bizzi	2004-10-25	Italy	Tricholomataceae
Leucopaxillus mirabilis	14835	JF908327	P. Andreatta	1999-08-31	Italy	Tricholomataceae
Leucopaxillus nauseodulcis	463	JF908326	M. Marchetti/P. Franchi	1991-07-18	Italy	Tricholomataceae
Lyophyllum caerulescens	15759	JF908339	E. Campo	2000-07-21	Italy	Lyophyllaceae
Lyophyllum connatum	5182	JF908332	E. Campo	1994-08-06	Italy	Lyophyllaceae
Lyophyllum crassifolium	5077	JF908331	E. Bizio	1994-09-18	Italy	Lyophyllaceae
Lyophyllum decastes	4135	JF908330	E. Campo	1994-06-11	Italy	Lyophyllaceae
Lyophyllum deliberatum	15032	JF908338	M. Piccinin	1999-12-07	Slovenia	Lyophyllaceae
Lyophyllum favrei	6334	JF908333	R. Tassan	1994-09-23	Italy	Lyophyllaceae
Lyophyllum fumosum	16077	JF908340	E. Bizio	2001-10-11	Italy	Lyophyllaceae
Lyophyllum gangraenosum	12332	JF908335	F. Bellù	1996-11-06	Italy	Lyophyllaceae
Lyophyllum infumatum	10152	JF908334	E. Campo	1996-07-14	Italy	Lyophyllaceae
Lyophyllum loricatum	13175	JF908336	L. Zambolin	1997-09-27	Italy	Lyophyllaceae
Lyophyllum molybdinum	13228	JF908337	L. Filippi	1996-10-20	Italy	Lyophyllaceae
Lyophyllum ochraceum	537	JF908329	G. Zecchin	1993-07-24	Italy	Lyophyllaceae
Macrolepiota excoriata	2816	HQ412660	G. Zecchin	1993-11-13	Italy	Agaricaceae
Macrolepiota mastoidea	21175	HQ412659	A. Bizzi/G. Zecchin	1997-11-13	Spain	Agaricaceae
Macrolepiota permixta	11834	HQ412661	A. Novak	1996-09-16	Italy	Agaricaceae
Macrolepiota procera	472	HQ412657	G. Zecchin	1993-08-09	Italy	Agaricaceae
Macrolepiota procera	21174	HQ412658	A. Pergolini	1997-11-13	Spain	Agaricaceae
Macrolepiota rachodes	6990	HQ412663	R. Tassan	1999-07-27	Italy	Agaricaceae
Macrolepiota rickenii	497	HQ412662	G. Zecchin	1993-09-18	Italy	Agaricaceae
Marasmius fissipes	16285	JF908342	X. Laskibar Urkiola	2002-05-11	Spain	Marasmiaceae
Marasmius graminum	19638	JF908341	G. Robich	1986-07-29	Italy	Marasmiaceae
Megacollybia platyphylla	10164	JF908499	E. Campo	1996-07-07	Italy	Marasmiaceae
Melanogaster variegatus	17046	JF908343	A. Montecchi	2004-05-02	Italy	Paxillaceae
Melanoleuca brevipes	4574	JF908352	E. Bizio	1994-08-25	Italy	Tricholomataceae
Melanoleuca candida	14576	JN052142	L. Filippi	1998-07-12	Italy	Tricholomataceae
Melanoleuca cinereifolia	1471	JN052138	G. Robich/L. Levorato	1993-10-30	Italy	Tricholomataceae
Melanoleuca cinereifolia	11243	JF908356	E. Bizio	1996-10-19	Italy	Tricholomataceae
Melanoleuca cinereifolia	20748	JN052137	L. Levorato/G. Robich	1993-10-30	Italy	Tricholomataceae
Melanoleuca cognata	5761	JF908344	A. Pergolini	1994-07-16	Italy	Tricholomataceae
Melanoleuca cognata	8389	JF908353	E. Bizio	1995-09-02	Italy	Tricholomataceae
Melanoleuca cognata	13939	JF908360	P. Sbicego	1998-04-24	Italy	Tricholomataceae
Melanoleuca curtipes	4410	JF908350	G. Consiglio	1993-11-04	Italy	Tricholomataceae
Melanoleuca exscissa	12248	JN052141	P. Amedeo	1996-11-06	Italy	Tricholomataceae
Melanoleuca grammopodia	4505	JF908351	E. Bizio	1994-08-06	Italy	Tricholomataceae
Melanoleuca heterocystidiosa	8432	JN052140	E. Bizio	1995-09-07	Italy	Tricholomataceae
Melanoleuca kuehneri	1682	JF908347	C. Losi/L. Levorato	1993-11-14	Italy	Tricholomataceae
Melanoleuca malenconii	14220	JF908361	L. Levorato/C. Losi	1998-12-20	Italy	Tricholomataceae
Melanoleuca microcephala	1684	JF908348	C. Losi/L. Levorato	1993-11-14	Italy	Tricholomataceae
Melanoleuca paratristis	12645	JF908357	E. Campo/M. Floriani	1997-05-02	Italy	Tricholomataceae
Melanoleuca phaeopodia	14273	JF908362	L. Levorato/C. Losi	1998-12-08	Italy	Tricholomataceae
Melanoleuca pseudoluscina	1573	JF908346	C. Losi/L. Levorato	1993-10-31	Italy	Tricholomataceae
Melanoleuca pseudopaedida	15121	JF908363	L. Levorato/C. Losi	1999-11-13	Italy	Tricholomataceae
Melanoleuca rasilis	10657	JF908355	E. Bizio	1996-08-16	Italy	Tricholomataceae
Melanoleuca strictipes	13934	JF908359	S. Bruttomesso	1998-06-28	Italy	Tricholomataceae
Melanoleuca subalpina	4112	JN052139	E. Campo	1994-05-15	Italy	Tricholomataceae
Melanoleuca substrictipes	20687	JF908345	V. Caroti/G. Cacialli	1991-05-18	Italy	Tricholomataceae
Melanoleuca turrita	3316	JF908349	A. Pergolini	1993-09-04	Italy	Tricholomataceae
Melanoleuca verrucipes	9962	JF908354	A. Riva	1996-05-10	Switzerland	Tricholomataceae
Melanoleuca vulgaris	13410	JF908358	P. Di Piazza	1997-11-30	Italy	Tricholomataceae
Melanophyllum haematospermum	21283	JF908498	G. Zecchin	1998-09-11	Italy	Agaricaceae
Morchella conica	16466	JF908365	A. Lantieri	2001-03-25	Italy	Morchellaceae
Morchella elata	13895	JF908364	G. Medardi/C. Gallinaro	1998-05-30	Italy	Morchellaceae
Mycena abramsii	19365	JF908400	M. Castoldi	1992-10-06	Italy	Mycenaceae
Mycena acicula	19008	JF908384	G. Nobili/G. Parrettini	1989-04-23	Italy	Mycenaceae
Mycena adscendens	19015	JF908419	G. Robich/M. Castoldi	1998-10-09	Italy	Mycenaceae
Mycena adscendens	19021	JF908420	M. Vicarelli	2001-11-29	Italy	Mycenaceae
Mycena aetites	19531	JF908432	G. Lucchini	1994-10-11	Switzerland	Mycenaceae
Mycena alba	19027	JF908381	M. Castoldi	1992-10-05	Italy	Mycenaceae
Mycena alba	19046	JF908382	G. Robich	1996-11-07	Italy	Mycenaceae
Mycena alba	19056	JF908383	E. Bizio	1997-12-27	Italy	Mycenaceae
Mycena albidoacquosa	20834	JF908490	G. Robich	2001-10-02	Italy	Mycenaceae
Mycena albidolilacea	21427	JF908377	G. Robich	2005-10-13	Italy	Mycenaceae
Mycena albidorosea	20142	JF908480	D. Alzani	2001-04-14	Italy	Mycenaceae
Mycena algeriensis	20420	JF908424	F. Doveri	1993-10-11	Italy	Mycenaceae
Mycena algeriensis	20422	JF908425	J. Trimbach	1983-11-27	France	Mycenaceae
Mycena alnetorum	19801	JF908426	B. Oss Emer	1994-05-04	Italy	Mycenaceae
Mycena alniphila	20145	JF908482	G. Robich	1999-09-09	Italy	Mycenaceae
Mycena amicta	19316	JF908394	A. Roccabruna/G. Robich	1994-11-16	Spain	Mycenaceae
Mycena angusta	20843	JF908371	G. Robich	2001-11-20	Italy	Mycenaceae
Mycena arcangeliana	19401	JF908401	G. Robich	1990-10-30	Italy	Mycenaceae
Mycena arcangeliana	19409	JF908402	G. Sgualdini/M. Zugna	1995-10-29	Italy	Mycenaceae
Mycena aurantiomarginata	19894	JF908479	G. Robich	1995-10-14	Italy	Mycenaceae
Mycena belliae	20845	JF908374	C. & J.-J. Wuilbaut	2004-10-31	Belgium	Mycenaceae
Mycena capillaripes	19142	JF908489	F. Bersan/N. Pirazzoli	1994-04-16	Italy	Mycenaceae
Mycena capillaris	20015	JF908443	M. Illice	2001-10-02	Italy	Mycenaceae
Mycena cicognanii	20833	JF908486	L. Villa/L. Setti	2002-11-12	Italy	Mycenaceae
Mycena citrinomarginata	19773	JF908415	L. Levorato	1993-10-30	Italy	Mycenaceae
Mycena citrinomarginata	19779	JF908416	G. Robich	2001-11-09	Spain	Mycenaceae
Mycena clavicularis	20803	JF908467	G. Robich/M. Castoldi	1997-08-28	Sweden	Mycenaceae
Mycena clavicularis	20810	JF908466	M. Marchetti/S. Bottoni	2001-09-05	Finland	Mycenaceae
Mycena corynephora	18940	JF908366	E. Gaggianese/G. Nobili	2000-05-27	Italy	Mycenaceae
Mycena corynephora	18941	JF908367	G. Robich	2000-09-23	Switzerland	Mycenaceae
Mycena corynephora	18943	JF908368	G. Robich	2001-11-30	Italy	Mycenaceae
Mycena corynephora	18946	JF908369	A. Bizzi	2004-07-06	Italy	Mycenaceae
Mycena crocata	20160	JF908492	D. Alzani	2003-10-16	Italy	Mycenaceae
Mycena cupressina	20131	JF908475	G. Robich	1996-11-07	Italy	Mycenaceae
Mycena cupressina	20132	JF908476	R. Walleyn	2000-11-03	Italy	Mycenaceae
Mycena cyanorrhiza	19071	JF908385	E. Bizio	1992-06-15	Italy	Mycenaceae
Mycena diosma	20368	JF908417	G. Robich	2002-09-13	Italy	Mycenaceae
Mycena dura	20514	JF908448	B. Oss Emer	1996-10-14	Italy	Mycenaceae
Mycena epipterygia	20543	JF908458	G. Robich/M. Castoldi	1998-06-23	Italy	Mycenaceae
Mycena epipterygia	20550	JF908459	M. Mauro	1995-10-29	Italy	Mycenaceae
Mycena epipterygia	20561	JF908460	G. Visentin/G. Robich	1993-10-09	Italy	Mycenaceae
Mycena epipterygia	20813	JF908468	G. Robich	1997-09-10	Italy	Mycenaceae
Mycena erubescens	20161	JF908373	G. Consiglio	2003-11-29	Italy	Mycenaceae
Mycena filopes	20323	JF908410	G. Robich/M. Castoldi	1999-10-30	Italy	Mycenaceae
Mycena flavoalba	20408	JF908436	F. Bersan	1991-11-09	Slovenia	Mycenaceae
Mycena flavoalba	20505	JF908437	M. Marchetti/G. Robich	2003-12-05	Italy	Mycenaceae
Mycena flavoalba	20797	JF908464	E. Campo	2000-05-13	Italy	Mycenaceae
Mycena floridula	19699	JF908405	F. Bersan/M. Candusso	1990-10-17	Spain	Mycenaceae
Mycena floridula	19700	JF908406	M. Castoldi	1994-09-17	Italy	Mycenaceae
Mycena font-queri	19832	JF908427	C. Rossi/R. Brotzu	1993-10-30	Italy	Mycenaceae
Mycena galericulata	19495	JF908398	G. Robich/M. Castoldi	1987-07-05	Italy	Mycenaceae
Mycena galericulata	19497	JF908399	G. Robich	2000-09-27	Switzerland	Mycenaceae
Mycena galericulata	19983	JF908441	G. Robich	1988-10-09	Italy	Mycenaceae
Mycena galericulata	19990	JF908442	G. Robich	1994-10-25	Spain	Mycenaceae
Mycena galopus	20156	JF908484	G. Robich	1998-11-15	Italy	Mycenaceae
Mycena graminicola	20143	JF908481	G. Robich	2000-11-14	Italy	Mycenaceae
Mycena haematopus	20261	JF908404	M. Candusso	1991-10-14	Spain	Mycenaceae
Mycena hiemalis	18980	JF908444	G. Robich/M. Castoldi	1998-09-28	France	Mycenaceae
Mycena hiemalis	18982	JF908445	M.M. Moser	2001-09-26	Switzerland	Mycenaceae
Mycena juniperina	20820	JF908478	L. Levorato	2007-01-26	Italy	Mycenaceae
Mycena laevigata	19487	JF908397	M. Marchetti	1997-08-28	Sweden	Mycenaceae
Mycena latifolia	20829	JF908485	I. Cucchi	2002-09-26	Switzerland	Mycenaceae
Mycena leaiana	20851	JF908376	D.E. Desjardin	1986-06-11	USA	Mycenaceae
Mycena leptophylla	20530	JF908454	M. Kirchmair	1998-09-03	Austria	Mycenaceae
Mycena maurella	19758	JF908413	G. Robich	1991-11-03	Italy	Mycenaceae
Mycena maurella	19765	JF908414	A. Zuccherelli/Hausknech	1997-11-22	Italy	Mycenaceae
Mycena megaspora	20278	JF908407	S. Bottoni/G. Robich	2001-09-06	Finland	Mycenaceae
Mycena meliigena	18965	JF908423	G. Robich	1998-11-01	Italy	Mycenaceae
Mycena meliigena	18968	JF908428	G. Robich	1990-10-15	Spain	Mycenaceae
Mycena meliigena	18969	JF908429	G. Robich	1996-11-07	Italy	Mycenaceae
Mycena metata	20337	JF908412	G. Consiglio	1995-09-23	Italy	Mycenaceae
Mycena niveipes	19048	JF908455	G. Robich	1997-08-29	Sweden	Mycenaceae
Mycena ochrogaleata	19847	JF908431	E. Bizio	1991-09-03	Italy	Mycenaceae
Mycena olida	19753	JF908411	F. Bersan/G. Robich	1994-10-24	Spain	Mycenaceae
Mycena oregonensis	20303	JF908408	E. Bizio	1991-08-04	Italy	Mycenaceae
Mycena oregonensis	20306	JF908409	L. Baldazzi	2002-09-13	Italy	Mycenaceae
Mycena pachyderma	20584	JF908491	E. Carassai	2005-12-28	Italy	Mycenaceae
Mycena pelianthina	19134	JF908379	L. Levorato	1993-07-31	Italy	Mycenaceae
Mycena pelianthina	19146	JF908380	G. Robich/M. Castoldi	1998-09-26	France	Mycenaceae
Mycena pilosella	20790	JF908463	E. Bizio	1997-06-23	Italy	Mycenaceae
Mycena polyadelpha	20032	JF908456	M.E. Raminelli	2003-11-14	Italy	Mycenaceae
Mycena polygramma	19856	JF908433	G. Robich	1992-10-09	Italy	Mycenaceae
Mycena polygramma	19860	JF908434	G. Robich	1998-10-23	Italy	Mycenaceae
Mycena pruinatipes	20838	JF908493	G. Robich	2003-12-05	Italy	Mycenaceae
Mycena pseudocorticola	19108	JF908386	G. Robich	1990-10-15	Spain	Mycenaceae
Mycena pseudocorticola	19127	JF908387	G. Robich	2001-11-29	Italy	Mycenaceae
Mycena pura	19003	JF908472	E. Campo	2000-10-01	Italy	Mycenaceae
Mycena pura	19396	JF908403	G. Robich	1999-10-14	Switzerland	Mycenaceae
Mycena pura	20380	JF908418	G. Robich/M. Castoldi	1998-10-27	France	Mycenaceae
Mycena pura	20518	JF908449	G. Robich	2001-09-26	Switzerland	Mycenaceae
Mycena pura	20521	JF908450	G. Consiglio/ A. Garbellotto	2001-08-24	France	Mycenaceae
Mycena pura	20522	JF908451	L. Levorato	2001-11-05	Spain	Mycenaceae
Mycena rebaudengi	20139	JF908477	G. Visentin/G. Robich	1999-10-08	Italy	Mycenaceae
Mycena renati	19204	JF908391	P. Benna	1987-08-29	Italy	Mycenaceae
Mycena rhamnicola	20844	JF908372	G. Robich	2003-11-29	Italy	Mycenaceae
Mycena romagnesiana	19792	JF908421	X. Laskibar Urkiola	1992-10-11	Spain	Mycenaceae
Mycena romagnesiana	19797	JF908422	P.G. Jamoni	2002-09-13	Italy	Mycenaceae
Mycena rosea	19159	JF908473	D. & M. Antonini/G. Robich	1996-09-22	Spain	Mycenaceae
Mycena rosea	19166	JF908474	G. Ricci	1998-04-04	Italy	Mycenaceae
Mycena rosea	21368	JF908487	M. Coulon/J. Maire	2000-11-13	Italy	Mycenaceae
Mycena rosea	21369	JF908488	A. Marcantoni/G. Robich	2001-11-29	Italy	Mycenaceae
Mycena rosella	19081	JF908471	D. & M. Antonini/G. Robich	1996-09-22	Germany	Mycenaceae
Mycena rubromarginata	20446	JF908430	M. Marchetti	1998-09-28	France	Mycenaceae
Mycena sanguinolenta	19064	JF908370	M. Castoldi	1990-10-15	Spain	Mycenaceae
Mycena seynesii	19017	JF908470	A. Gennari	1997-11-13	Spain	Mycenaceae
Mycena seynesii	19155	JF908469	G. Spagnolo	1998-11-12	Italy	Mycenaceae
Mycena silvae-nigrae	20024	JF908452	G. Partacini	1996-05-01	Italy	Mycenaceae
Mycena silvae-nigrae	20025	JF908453	G. Robich	2001-10-02	Italy	Mycenaceae
Mycena sp	20839	JF908494	G. Robich	2004-07-03	Italy	Mycenaceae
Mycena sp	20841	JF908495	G. Robich	2002-08-21	Switzerland	Mycenaceae
Mycena speirea	19339	JF908395	G. Robich	1994-10-24	Spain	Mycenaceae
Mycena speirea	19468	JF908396	G. Robich	2001-09-26	Switzerland	Mycenaceae
Mycena speirea	20508	JF908438	E. Bizio	1992-10-24	Italy	Mycenaceae
Mycena strobilicola	19969	JF908440	R. Para	1997-05-24	Italy	Mycenaceae
Mycena strobilinoides	19242	JF908392	E. Bizio	1994-09-18	Italy	Mycenaceae
Mycena strobilinoides	19244	JF908393	R. Bertagnolli	1996-09-05	Italy	Mycenaceae
Mycena stylobates	19947	JF908439	G. Robich/M. Castoldi	1989-09-20	Italy	Mycenaceae
Mycena subcana	20540	JF908457	G. Robich/M. Castoldi	1992-10-08	Slovenia	Mycenaceae
Mycena supina	19029	JF908388	L. Zambolin	1992-10-07	Italy	Mycenaceae
Mycena supina	19035	JF908389	G. Robich	2004-11-12	Italy	Mycenaceae
Mycena terena	20847	JF908375	A. Aronsen	2004-10-31	Norway	Mycenaceae
Mycena thymicola	20152	JF908483	G. Robich/M. Castoldi	2002-11-10	Italy	Mycenaceae
Mycena urania	20509	JF908447	T. von Bonsdorff	1997-08-28	Sweden	Mycenaceae
Mycena valida	20126	JF908465	T. Münzmay	1996-09-25	Germany	Mycenaceae
Mycena viridimarginata	19182	JF908378	G. Robich/M. Castoldi	1998-06-23	Italy	Mycenaceae
Mycena vitilis	19221	JF908390	G. Robich	1995-11-07	France	Mycenaceae
Mycena vulgaris	20489	JF908435	G. Robich	1999-10-09	Italy	Mycenaceae
Mycena xantholeuca	18957	JF908446	M. Marchetti	1995-11-07	France	Mycenaceae
Mycena zephirus	19014	JF908462	G. Robich	2001-09-27	Switzerland	Mycenaceae
Mycena zephirus	19101	JF908461	G. Robich/M. Castoldi	1998-09-01	Austria	Mycenaceae
Mycenella bryophila	15730	JF908500	L. Levorato/C. Losi	2000-10-29	Italy	Tricholomataceae
Mycenella salicina	21317	JF908497	G. Robich/M. Castoldi	1998-10-28	France	Tricholomataceae
Mycenella variispora	21057	JF908496	G. Robich	1996-11-06	Italy	Tricholomataceae
Omphalina epichysium	17148	JF908504	J. Ruotsalainen/J. Vauras	2005-08-30	Finland	Tricholomataceae
Omphalina ericetorum	15983	JF908503	M. Marchetti/S. Bottoni	2001-09-04	Finland	Tricholomataceae
Omphalina pyxidata	15669	JF908502	L. Levorato/C. Losi	2000-11-01	Italy	Tricholomataceae
Omphalina rivulicola	10683	JF908501	E. Bizio	1996-08-14	Italy	Tricholomataceae
Otidea abietina	11323	JF908506	G. Medardi	1988-08-29	Italy	Pyronemataceae
Otidea felina	9572	JF908509	A. Gennari	1995-09-25	Italy	Pyronemataceae
Otidea leporina	11338	JF908507	G. Medardi	1993-07-24	Italy	Pyronemataceae
Otidea onotica	11310	JF908505	G. Medardi	1987-07-13	Italy	Pyronemataceae
Otidea umbrina	16475	JF908508	G. Ricci/G. Medardi	2002-09-14	Italy	Pyronemataceae
Oudemansiella mucida	10628	JF908510	E. Bizio	1996-08-24	Italy	Physalacriaceae
Pachyphloens ligericus	8963	JF908780	L. Gori/G. Bernardini	1990-12-15	Italy	Pezizaceae
Pachyphloeus conglomertatus	17057	JF908512	M. Macchione	1998-01-04	Italy	Pezizaceae
Pachyphloeus melanoxanthus	8960	JF908772	L. Gori/G. Bernardini	1988-10-07	Italy	Pezizaceae
Pachyphloeus melanoxanthus	17055	JF908511	M. Macchione	1989-12-13	Italy	Pezizaceae
Panaeolus acuminatus	4084	JF908518	E. Bizio	1994-06-23	Italy	Psathyrellaceae
Panaeolus antillarum	21188	JF908515	G. Consiglio	1993-06-05	Italy	Psathyrellaceae
Panaeolus campanulatus	10141	JF908522	E. Campo	1996-07-07	Italy	Psathyrellaceae
Panaeolus fimicola	4350	JF908519	L. Levorato	1991-06-08	Italy	Psathyrellaceae
Panaeolus fimicola	20970	JF908514	F. Doveri/V. Caroti	1994-04-17	Italy	Psathyrellaceae
Panaeolus foenisecii	6643	JF908520	E. Bizio	1994-10-24	Italy	Psathyrellaceae
Panaeolus retirugis	7070	JF908521	E. Campo	1994-11-19	Italy	Psathyrellaceae
Panaeolus rickenii	12446	JF908523	G. Medardi/C. Gallinaro	1989-10-10	Italy	Psathyrellaceae
Panaeolus rickenii	21189	JF908516	G. Consiglio	1994-10-26	Italy	Psathyrellaceae
Panaeolus semiovatus	4083	JF908517	E. Bizio	1994-06-23	Italy	Psathyrellaceae
Panaeolus sphinctrinus	232	JF908513	E. Bizio	1993-05-16	Italy	Psathyrellaceae
Panellus stipticus	12037	JF908525	A. Pergolini	1990-07-10	Italy	Mycenaceae
Panellus stypticus	13199	JF908526	A. Bizzi	1997-10-12	Italy	Mycenaceae
Panellus violaceofulvus	2259	JF908524	G. Zecchin	1990-08-14	Italy	Mycenaceae
Peziza ampelina	15909	JF908554	G. Medardi /C. Gallinaro	2001-04-05	Italy	Pezizaceae
Peziza ampliata	16616	JF908565	G. Medardi/A. Lantieri	2003-10-18	Italy	Pezizaceae
Peziza arvernensis	16797	JF908569	P. Di Piazza/E. Bizio	2004-06-05	Italy	Pezizaceae
Peziza badia	14638	JF908544	E. Campo	1998-08-20	Italy	Pezizaceae
Peziza badioconfusa	11414	JF908532	E. Bizio	1996-11-23	Italy	Pezizaceae
Peziza berthetiana	14128	JF908542	G. Medardi/C. Gallinaro	1998-10-27	Italy	Pezizaceae
Peziza bovina	16013	JF908555	E. Bizio	2001-08-21	Italy	Pezizaceae
Peziza buxea	15012	JF908547	G. Medardi /C. Gallinaro	1999-11-20	Italy	Pezizaceae
Peziza cerea	16344	JF908557	D. Dogali	2002-04-01	Italy	Pezizaceae
Peziza depressa	12967	JF908539	A. Pergolini	1997-08-21	Italy	Pezizaceae
Peziza domiciliana	16472	JF908561	A. Lantieri	2002-03-11	Italy	Pezizaceae
Peziza echinospora	11663	JF908533	G. Medardi /C. Gallinaro	1994-06-20	Italy	Pezizaceae
Peziza fimeti	11905	JF908537	A. Pergolini	1994-09-16	Italy	Pezizaceae
Peziza flavida	14994	JF908546	G. Medardi /C. Gallinaro	1999-12-05	Italy	Pezizaceae
Peziza granularis	16441	JF908558	E. Bizio	2002-10-19	Italy	Pezizaceae
Peziza howsei	6929	JF908528	E. Bizio	1991-11-23	Italy	Pezizaceae
Peziza infuscata	15506	JF908551	G. Medardi /C. Gallinaro	2000-11-15	Italy	Pezizaceae
Peziza irina	15805	JF908553	G. Medardi /C. Gallinaro	2000-11-26	Italy	Pezizaceae
Peziza kallioi	14210	JF908543	C. Gallinaro	1998-11-17	Italy	Pezizaceae
Peziza limnaea	15239	JF908548	G. Medardi /C. Gallinaro	2000-04-23	Italy	Pezizaceae
Peziza lividula	14802	JF908545	G. Medardi/C. Gallinaro	1993-07-17	Italy	Pezizaceae
Peziza lobulata	16641	JF908567	A. Lantieri	2003-03-06	Italy	Pezizaceae
Peziza michelii	16478	JF908562	A. Testoni	2002-11-30	Italy	Pezizaceae
Peziza micropus	12817	JF908538	S. Pizzardo/Toso	1997-05-24	Italy	Pezizaceae
Peziza moseri	11664	JF908534	G. Medardi /C. Gallinaro	1994-05-28	Italy	Pezizaceae
Peziza muscicola	11016	JF908530	A. Pergolini	1995-09-10	Italy	Pezizaceae
Peziza ninguis	11883	JF908536	F. Ferigo	1996-05-04	Italy	Pezizaceae
Peziza perdicina	10745	JF908529	G. Medardi	1995-08-07	Italy	Pezizaceae
Peziza petersi	15504	JF908550	G. Medardi /C. Gallinaro	2000-11-11	Italy	Pezizaceae
Peziza petersii	3836	JF908527	E. Bizio	1994-05-15	Italy	Pezizaceae
Peziza phlebospora	13091	JF908540	G. Medardi/C. Gallinaro	1997-09-26	Italy	Pezizaceae
Peziza polaripapulata	16821	JF908570	G. Medardi	2004-06-05	Italy	Pezizaceae
Peziza proteana	16618	JF908566	P. Cugildi	2003-12-14	Italy	Pezizaceae
Peziza pseudoammophila	16470	JF908559	A. Lantieri	2002-02-06	Italy	Pezizaceae
Peziza pseudoviolacea	16504	JF908564	G. Medardi/A. Lantieri	2003-07-26	Italy	Pezizaceae
Peziza pudicella	16480	JF908563	E. Campo	2002-09-14	Italy	Pezizaceae
Peziza saccardiana	14112	JF908541	G. Medardi/C. Gallinaro	1998-10-20	Italy	Pezizaceae
Peziza subumbrina	15784	JF908552	A. Testoni	2000-10-28	Italy	Pezizaceae
Peziza succosa	16157	JF908556	E. Campo	2001-08-29	Italy	Pezizaceae
Peziza succosella	11687	JF908535	G. Medardi	1996-11-02	Italy	Pezizaceae
Peziza udicola	15446	JF908549	G. Robich	2000-08-29	Switzerland	Pezizaceae
Peziza varia	16471	JF908560	A. Lantieri	2002-02-09	Italy	Pezizaceae
Peziza vesiculosa	16651	JF908568	L. Lorenzon	2004-04-15	Italy	Pezizaceae
Peziza violacea	11062	JF908531	A. Pergolini	1995-10-28	Italy	Pezizaceae
Pezizella chrysostigma	14793	JF908572	A. Bizzi	1999-06-20	Italy	Hyaloscyphaceae
Pezizella discreta	7511	JF908571	G. Imperatori	1986-11-29	Italy	Hyaloscyphaceae
Phaeocollybia christinae	3539	JF908573	E. Campo	1993-08-10	Italy	Cortinariaceae
Phaeocollybia lugubris	14619	JF908574	E. Campo	1998-08-22	Italy	Cortinariaceae
Phallogaster saccatus	17061	JF908778	A. Montecchi	1986-06-26	Italy	Phallogastraceae
Pholiota alnicola	16831	JF908589	E. Bizio	2004-09-30	Italy	Strophariaceae
Pholiota astragalina	14531	JF908586	O. Nadapi	1998-09-19	Italy	Strophariaceae
Pholiota cerifera	12065	JF908584	A. Pergolini	1996-09-20	Italy	Strophariaceae
Pholiota decussata	11237	JF908583	E. Bizio	1996-10-19	Italy	Strophariaceae
Pholiota flavida	618	JF908576	L. Levorato	1999-07-17	Italy	Strophariaceae
Pholiota graminis	395	JF908575	E. Bizio	1993-09-25	Italy	Strophariaceae
Pholiota gummosa	6555	JF908580	L. Levorato	1994-10-08	Italy	Strophariaceae
Pholiota gummosa	6610	JF908581	L. Levorato	1994-10-09	Italy	Strophariaceae
Pholiota jahnii	16840	JF908590	E. Bizio	2004-10-09	Italy	Strophariaceae
Pholiota lenta	7100	JF908582	A. Coan	1994-10-24	Italy	Strophariaceae
Pholiota lignicola	16608	JF908588	G. Cella	2003-09-20	Italy	Strophariaceae
Pholiota lubrica	4586	JF908578	G. Consiglio	1993-10-04	Italy	Strophariaceae
Pholiota pinicola	16607	JF908587	F. Ferigo/A. Pergolini	2003-09-12	Italy	Strophariaceae
Pholiota scamba	13482	JF908585	E. Campo	1997-08-25	Italy	Strophariaceae
Pholiota spumosa	3533	JF908577	E. Campo	1993-08-10	Italy	Strophariaceae
Pholiota squarrosa	5257	JF908579	E. Campo	1994-09-04	Italy	Strophariaceae
Pholiota squarrosoides	17140	JF908591	H. Hyvárinen/T. Rámá	2004-09-16	Finland	Strophariaceae
Pholiotina aporos	327	JF908593	P. Cesari	1987-08-26	Italy	Bolbitiaceae
Pholiotina aporos	19639	JF908592	E. Bizio	1988-06-04	Italy	Bolbitiaceae
Pholiotina appendiculata	2226	JF908596	E. Cautero	1993-10-22	Italy	Bolbitiaceae
Pholiotina coprophila	20992	JF908594	F. Doveri/V. Caroti	1994-06-30	Italy	Bolbitiaceae
Pholiotina coprophila	21187	JF908595	G. Consiglio	1995-08-26	Italy	Bolbitiaceae
Pholiotina dentatomarginata	12682	JF908599	G. Zecchin	1997-05-17	Italy	Bolbitiaceae
Pholiotina teneroides	10591	JF908598	E. Bizio	1996-09-30	Italy	Bolbitiaceae
Pholiotina utriformis	5064	JF908597	E. Bizio	1994-09-26	Italy	Bolbitiaceae
Picoa lefebvrei	17051	JF908768	G. Giovannetti	1985-02-02	Botswana	Helvellaceae
Pleurotus cornucopiae	5466	JF908605	E. Bizio	1994-10-01	Italy	Pleurotaceae
Pleurotus dryinus	7239	JF908617	G. Zecchin	1994-10-02	Italy	Pleurotaceae
Pleurotus eryngii	14176	JF908624	C. Barluzzi	1998-11-11	Italy	Pleurotaceae
Pleurotus fuscus	2412	JF908612	P.Gacomuzzi	1993-10-30	Italy	Pleurotaceae
Pleurotus nebrodensis	16367	JF908629	E. Campo	2002-05-27	Italy	Pleurotaceae
Pleurotus ostreatus	9328	JF908619	M .Vettorazzo	1995-10-10	Italy	Pleurotaceae
Pleurotus pulmonarius	394	JF908604	G. Robich	1993-09-25	Italy	Pleurotaceae
Pleurotus pulmonarius	20623	JF908602	G. Parisi	1990-08-19	Italy	Pleurotaceae
Pluteus atricapillus	13961	JF908623	A. Bomitali	1998-06-14	Italy	Pluteaceae
Pluteus atromarginatus	5982	JF908615	G. Ricci	1994-07-23	Italy	Pluteaceae
Pluteus atromarginatus	19957	JF908601	G. Robich/ L. Levorato	1989-04-01	Italy	Pluteaceae
Pluteus aurantiorugosus	2847	JF908613	G. Zecchin	1985-09-06	Italy	Pluteaceae
Pluteus aurantiorugosus	21339	JF908608	G. Consiglio	1998-10-16	Italy	Pluteaceae
Pluteus boudieri	15981	JF908627	L. Levorato/G. Robich	1999-07-30	Italy	Pluteaceae
Pluteus cervinus	4142	JF908614	E. Campo	1994-06-19	Italy	Pluteaceae
Pluteus cinereofuscus	6748	JF908616	A. Gennari	1994-11-10	Italy	Pluteaceae
Pluteus ephebeus	9823	JF908620	A. De Vito	1996-04-25	Italy	Pluteaceae
Pluteus galeroides	21343	JF908609	G. Consiglio/V.Caroti	1998-10-16	Italy	Pluteaceae
Pluteus galeroides	21344	JF908610	G. Consiglio/V.Caroti	1998-10-16	Italy	Pluteaceae
Pluteus granulatus	16148	JF908628	E. Campo	2001-07-29	Italy	Pluteaceae
Pluteus griseopus	21345	JF908611	G. Consiglio	1997-11-08	Italy	Pluteaceae
Pluteus insidiosus	15120	JF908626	E. Bizio	1999-11-06	Italy	Pluteaceae
Pluteus leoninus	21065	JF908606	G. Trimarco	1993-09-26	Italy	Pluteaceae
Pluteus lutescens	16687	JF908630	P. Di Piazza	2004-05-07	Italy	Pluteaceae
Pluteus nanus	16895	JF908633	E. Campo	2004-10-30	Italy	Pluteaceae
Pluteus pellitus	7623	JF908618	A. Pergolini	2003-10-11	Italy	Pluteaceae
Pluteus petasatus	16689	JF908631	P. Di Piazza	2004-05-28	Italy	Pluteaceae
Pluteus pouzarianus	16830	JF908632	E. Bizio	2004-09-30	Italy	Pluteaceae
Pluteus pseudoroberti	36	JF908600	A. Gennari	1992-04-03	Italy	Pluteaceae
Pluteus pseudoroberti	20780	JF908603	A. Gennari	1991-05-02	Italy	Pluteaceae
Pluteus salicinus	14655	JF908625	G. Zecchin	1998-09-05	Italy	Pluteaceae
Pluteus thomsonii	21067	JF908607	G. Consiglio	1990-11-17	Italy	Pluteaceae
Pluteus tricuspidatus	17144	JF908634	J. Vauras	2005-08-15	Finland	Pluteaceae
Pluteus umbrosus	12187	JF908622	E. Campo	1996-09-29	Italy	Pluteaceae
Pluteus villosus	10151	JF908621	E. Campo	1996-07-13	Italy	Pluteaceae
Porphyrellus niger	18483	JF908792	D. Arora	1999-10-15	Zimbabwe	Boletaceae
Porphyrellus porphyrosporus	17898	JF908788	G. Simonini	1995-08-18	Italy	Boletaceae
Psathyrella ammophila	19628	JF908747	G. Robich	1988-05-07	Italy	Psathyrellaceae
Psathyrella spadicea	16896	JF908635	E. Bizio	2005-05-06	Italy	Psathyrellaceae
Radiigera atrogleba	17072	JF908779	R. Pedriali	1995-08-10	Italy	Geastraceae
Rhizopogon rocabrunae	17067	JF908761	J. Vidal	1996-06-29	Spain	Rhizopogonaceae
Rhizopogon vulgaris	17063	JF908636	A. Montecchi	1999-04-17	Italy	Rhizopogonaceae
Ripartites albidoincarnata	16177	JF908756	S. Valtorta	2001-09-25	Italy	Tricholomataceae
Ripartites helomorphus	9405	JF908749	A. Gennari	1995-10-28	Italy	Tricholomataceae
Ripartites metrodii	5981	JF908748	E. Campo	1994-07-23	Italy	Tricholomataceae
Ripartites tricholoma	10705	JF908750	E. Bizio	1996-08-28	Italy	Tricholomataceae
Russula adulterina	5245	JF908670	E. Campo	1994-08-11	Italy	Russulaceae
Russula adusta	5226	JF908669	E. Campo	1994-08-13	Italy	Russulaceae
Russula albonigra	15300	JF908707	E. Campo	2000-06-03	Italy	Russulaceae
Russula alutacea	6472	JF908676	D. & M. Antonini	1994-06-12	Italy	Russulaceae
Russula amara	7130	JF908678	E. Campo	1994-11-19	Italy	Russulaceae
Russula amara	19524	JF908650	A. Testoni	2003-12-13	Italy	Russulaceae
Russula amethystina	9256	JF908682	E. Campo	1995-08-10	Italy	Russulaceae
Russula anatina	13216	JF908698	L. Filippi	1996-07-20	Italy	Russulaceae
Russula anthracina	5362	JF908673	G. Zecchin	1994-08-06	Italy	Russulaceae
Russula atropurpurea	3046	JF908660	L. Levorato	1993-10-16	Italy	Russulaceae
Russula atropurpurea	12179	JF908691	E. Campo/A. Coan	1996-11-09	Italy	Russulaceae
Russula atropurpurea	19463	JF908638	G. Stefani	1988-08-15		Russulaceae
Russula azurea	3515	JF908662	E. Campo	1993-08-17	Italy	Russulaceae
Russula caerulea	12339	JF908693	F. Damiani	1996-11-07	Italy	Russulaceae
Russula camarophylla	13113	JF908695	M. Gritti	1997-09-24	Italy	Russulaceae
Russula cavipes	9149	JF908681	R. Tassan	1995-10-11	Italy	Russulaceae
Russula cavipes	19494	JF908640	G. Stefani	1988-10-01	Italy	Russulaceae
Russula citrina	3403	JF908661	G. Zorzetto	1993-09-26	Italy	Russulaceae
Russula consobrina	13156	JF908696	A. Moron	1997-09-25	Italy	Russulaceae
Russula curtipes	6474	JF908677	M. Antonini	1994-07-17	Italy	Russulaceae
Russula cyanoxantha	4126	JF908664	E. Campo	1994-05-28	Italy	Russulaceae
Russula cyanoxantha	10171	JF908686	E. Campo	1996-07-28	Italy	Russulaceae
Russula cyanoxantha	13302	JF908699	F. Braggion	1997-09-01	Italy	Russulaceae
Russula drimeia	11113	JF908689	F. Bellù	1996-09-24	Germany	Russulaceae
Russula dryadicola	16243	JF908710	L. Levorato	2001-08-24	France	Russulaceae
Russula emetica	2795	JF908658	E. Campo	1993-08-16	Italy	Russulaceae
Russula faginea	10168	JF908684	E. Campo	1996-07-28	Italy	Russulaceae
Russula faustiana	15020	JF908705	E. Cautero	1999-07-17	Italy	Russulaceae
Russula fellea	6290	JF908675	R. Tassan	1994-08-29	Italy	Russulaceae
Russula firmula	5339	JF908671	G. Zecchin	1994-08-04	Italy	Russulaceae
Russula foetens	7146	JF908679	E. Campo	1994-10-01	Italy	Russulaceae
Russula font-queri	13214	JF908697	L. Filippi	1996-07-20	Italy	Russulaceae
Russula gracillima	1788	JF908654	A. Coan	1993-10-16	Italy	Russulaceae
Russula grisea	10388	JF908688	D. Doro	1996-08-26	Italy	Russulaceae
Russula illota	4616	JF908666	L. Siega	1994-09-08	Italy	Russulaceae
Russula incarnata	15780	JF908709	L. Filippi	2000-10-22	Italy	Russulaceae
Russula laricinoaffinis	19511	JF908646	G. Consiglio	1993-10-07	Italy	Russulaceae
Russula laurocerasi	1725	JF908651	E. Campo	1993-07-25	Italy	Russulaceae
Russula laurocerasi	12562	JF908694	D. & M. Antonini	1994-08-16	Italy	Russulaceae
Russula lepida	4114	JF908663	E. Campo	1994-06-02	Italy	Russulaceae
Russula luteotacta	1754	JF908652	E. Campo	1993-10-03	Italy	Russulaceae
Russula maculata	1783	JF908653	G. Fabbroni	1993-09-24	Italy	Russulaceae
Russula multicolor	2551	JF908657	P. Cesari	1987-08-16	Italy	Russulaceae
Russula nauseosa	569	JF908642	E. Bizio	1999-06-23	Italy	Russulaceae
Russula norvegica	10183	JF908687	E. Campo	1996-08-14	Italy	Russulaceae
Russula norvegica	12163	JF908690	E. Campo	1996-08-22	Italy	Russulaceae
Russula ochroleuca	19512	JF908647	G. Consiglio	1996-08-13	Italy	Russulaceae
Russula ochrospora	14082	JF908701	C. Losi	1998-09-20	Italy	Russulaceae
Russula paludosa	2813	JF908659	E. Campo	1993-08-16	Italy	Russulaceae
Russula pectinatoides	19492	JF908639	G. Nobili	1989-09-15	Italy	Russulaceae
Russula puellula	15050	JF908706	E. Campo	1999-07-17	Italy	Russulaceae
Russula pulchella	5773	JF908674	F. Ferigo	1994-07-28	Italy	Russulaceae
Russula queletii	682	JF908648	E. Bizio	1999-08-23	Italy	Russulaceae
Russula queletii	5140	JF908668	R. Tassan	1994-08-07	Italy	Russulaceae
Russula quercilicis	13573	JF908700	G. Garcia	1997-11-12	Spain	Russulaceae
Russula raoultii	644	JF908644	E. Campo	1998-07-11	Italy	Russulaceae
Russula rhodopoda	5097	JF908667	R. Tassan	1994-08-04	Italy	Russulaceae
Russula risigallina	10169	JF908685	E. Campo	1996-07-28	Italy	Russulaceae
Russula roseipes	12180	JF908692	E. Campo	1996-08-24	Italy	Russulaceae
Russula saliceticola	7653	JF908680	E. Campo	1998-08-18	Italy	Russulaceae
Russula sanguinea	19523	JF908649	A. Testoni	2002-11-02	Italy	Russulaceae
Russula sardonia	19504	JF908641	L. Levorato	1990-11-10	Italy	Russulaceae
Russula solaris	643	JF908643	R. Tassan	1999-07-16	Italy	Russulaceae
Russula subfoetens	5346	JF908672	G. Zecchin	1994-08-09	Italy	Russulaceae
Russula torulosa	14903	JF908704	B. Conserotti	1999-08-31	Italy	Russulaceae
Russula variegatula	4248	JF908665	L. Polettini	1994-06-25	Italy	Russulaceae
Russula velenovskyi	14565	JF908702	L. Filippi	1998-07-12	Italy	Russulaceae
Russula versicolor	15760	JF908708	E. Campo	2000-07-22	Italy	Russulaceae
Russula vesca	654	JF908645	L. Levorato/C. Losi	1999-05-22	Italy	Russulaceae
Russula vesca	19462	JF908637	G. Stefani	1988-06-04	Italy	Russulaceae
Russula vinosa	14820	JF908703	E. Bizio	1999-07-30	Italy	Russulaceae
Russula violeipes	1792	JF908655	E. Campo	1993-07-24	Italy	Russulaceae
Russula xerampelina	2507	JF908656	P.Cesari	1987-08-14	Italy	Russulaceae
Russula xeramphelina	10109	JF908683	E. Campo	1996-08-07	Italy	Russulaceae
Rutstroemia elatina	15858	JF908711	G. Medardi /C. Gallinaro	2001-03-03	Italy	Rutstroemiaceae
Sarcosphaera crassa	17079	JF908762	A. Montecchi	1992-05-20	Spain	Pezizaceae
Sclerotinia minor	16617	JF908783	G. Zovadelli	2003-12-07	Italy	Sclerotiniaceae
Sclerotinia sclerotiorum	16110	JF908782	E. Campo	2001-03-30	Italy	Sclerotiniaceae
Scutellinia ampullacea	9548	JF908722	E. Campo	1994-07-24	Italy	Pyronemataceae
Scutellinia asperior	16409	JF908719	A. Bizzi	2002-09-02	Italy	Pyronemataceae
Scutellinia barlae	14597	JF908714	E. Campo	1997-08-25	Italy	Pyronemataceae
Scutellinia crinita	16001	JF908717	G. Robich	2001-07-07	Italy	Pyronemataceae
Scutellinia heterosculpturata	679	JF908721	E. Campo	2002-08-31	Italy	Pyronemataceae
Scutellinia hirta	12884	JF908713	G. Medardi/C. Gallinaro	1997-08-23	Italy	Pyronemataceae
Scutellinia kerguelensis	15756	JF908716	E. Campo	2000-07-15	Italy	Pyronemataceae
Scutellinia legaliae	11272	JF908712	G. Medardi	1995-06-15	Italy	Pyronemataceae
Scutellinia patagonica	4033	JF908720	F. Doveri	1994-04-29	Italy	Pyronemataceae
Scutellinia subhirtella	15358	JF908715	G. Medardi /C. Gallinaro	2000-08-23	Italy	Pyronemataceae
Scutellinia vitreola	16090	JF908718	G. Medardi/ R. Marino	2001-11-06	Italy	Pyronemataceae
Strobilurus esculentus	15224	JF908753	E. Bizio	2000-04-15	Italy	Physalacriaceae
Strobilurus stephanocystis	12094	JF908751	A. Pergolini	1990-04-05	Italy	Physalacriaceae
Suillus luteus	18087	JF908725	G. Simonini	1996-09-21	Italy	Suillaceae
Suillus placidus	18279	JF908726	G. Simonini/ G.Ferrarese	1998-08-14	Austria	Suillaceae
Suillus sibiricus	18022	JF908724	A. Hauscknecht	2005-09-28	Austria	Suillaceae
Suillus viscidus	17767	JF908723	G. Simonini	1994-09-15	Italy	Suillaceae
Suillus viscidus	18626	JF908727	G. Simonini	2001-08-24	Italy	Suillaceae
Terfezia terfezioides	17086	JF908728	G. Visentin	1989-10-10	Italy	Pezizaceae
Tirmania nivea	17084	JF908770	Y. De Malach	1998-04-01	Israel	Pezizaceae
Tirmania pinoyi	17083	JF908769	G. Pacioni	1995-04-14	Turkey	Pezizaceae
Tricholoma albobrunneum	17151	JF908734	J. Vauras	2005-09-03	Finland	Tricholomataceae
Tricholoma aurantium	1052	JF908729	E. Cautero	1993-09-26	Italy	Tricholomataceae
Tricholoma dulciolens	14633	JF908732	E. Campo	1998-08-10	Italy	Tricholomataceae
Tricholoma focale	17152	JF908735	J. Vauras	2005-09-05	Finland	Tricholomataceae
Tricholoma matsutake	17156	JF908736	J. Vauras	2005-09-02	Finland	Tricholomataceae
Tricholoma orirubens	14193	JF908731	P. Pegoraro	1998-11-01	Italy	Tricholomataceae
Tricholoma pardinum	14072	JF908730	L. Levorato	1998-10-10	Italy	Tricholomataceae
Tricholoma stans	17133	JF908733	J. Vauras	2003-09-18	Finland	Tricholomataceae
Tricholoma suphurescens	17159	JF908737	J. Vauras	2005-09-04	Finland	Tricholomataceae
Tricholoma suphurescens	17159	JF908738	J. Vauras	2005-09-04	Finland	Tricholomataceae
Tuber bernardinii	17092	JF908739	G. Bernardini	1986-12-12	Italy	Tuberaceae
Tuber borchii	13150	JF908740	L. Gori	1997-09-26	Italy	Tuberaceae
Tuber fulgens	17097	JF908741	A. Montecchi	2001-10-10	Italy	Tuberaceae
Tuber malenconii	17110	JF908743	A. Montecchi	1985-04-21	Italy	Tuberaceae
Tuber melanosporum	17109	JF908742	G. Gregori	1997-01-30	Italy	Tuberaceae
Tuber puberulum	17116	JF908746	A. Montecchi	2000-02-19	Italy	Tuberaceae
Tuber rufum	17113	JF908744	A. Montecchi	1986-11-22	Italy	Tuberaceae
Tuber rufum	17114	JF908745	A. Montecchi	2000-11-14	Italy	Tuberaceae
Tubosaeta betaecolor	18543	JF908794	D. Arora	1993-02-03	Zimbabwe	Boletaceae
Tubosaeta brunneosetosa	18476	JF908791	D. Arora	1999-10-10	Zimbabwe	Boletaceae
Tylopilus felleus	17516	JF908787	G. Simonini	1993-06-27	Italy	Boletaceae
Tylopilus leucomycelinus	18463	JF908789	R. Flores	1998-08-24	Guatemala	Boletaceae
Verpa conica	15282	JF908754	E. Bizio	2000-05-26	Italy	Morchellaceae
Xerocomus armeniacus	17602	JF908795	P. Cazzoli/G. Consigl	1989-10-28	Italy	Boletaceae
Xerocomus chrysenteron	18177	JF908799	G. Simonini	1997-07-20	Italy	Boletaceae
Xerocomus ferrugineus	18181	JF908800	G. Simonini	1997-08-20	Italy	Boletaceae
Xerocomus parasiticus	18898	JF908801	G. Simonini	1997-09-19	Italy	Boletaceae
Xerocomus pruinosus	17796	JF908797	G. Simonini	1994-11-08	Italy	Boletaceae
Xerocomus stramineus	17800	JF908798	G. Redeuilh	1994-11-08	Italy	Boletaceae
Xerocomus truncatus	17663	JF908796	F. Franceschetti	1989-07-09	Italy	Boletaceae
Xylaria arbuscula	16359	JF908808	G. Medardi	2002-07-07	Italy	Xylariaceae
Xylaria carpophila	16134	JF908806	E. Campo	2001-06-23	Italy	Xylariaceae
Xylaria castorea	14512	JF908802	G. Medardi /C. Gallinaro	1997-10-25	Italy	Xylariaceae
Xylaria cupressoides	16360	JF908809	G. Medardi	2002-07-21	Italy	Xylariaceae
Xylaria curta	15223	JF908804	G. Medardi /C. Gallinaro	2000-04-08	Italy	Xylariaceae
Xylaria hypoxylon	16812	JF908810	A. Bizzi	2004-05-25	Italy	Xylariaceae
Xylaria jurvensis	15198	JF908803	G. Medardi /C. Gallinaro	2000-03-12	Italy	Xylariaceae
Xylaria longiana	16334	JF908807	G. Medardi	2002-03-03	Italy	Xylariaceae
Xylaria longipes	15500	JF908805	G. Medardi /C. Gallinaro	2000-11-05	Italy	Xylariaceae
